# Supplementary material for: Redetermination of μ-oxido-bis­[bis­(N,N-diethyl­hydroxyl­aminato)­oxido­vanadium(V)]
Source: Acta Crystallogr Sect E Struct Rep Online. 2011 Jun 4;67(Pt 7):m860–1. doi: 10.1107/S1600536811020551 (PMC3152121; doi:10.1107/S1600536811020551)
Supplement: Supplementary file 1 [file e-67-0m860-sup1.cif]

##############################################################################
#                                                                            #
# This CIF contains the data in a paper accepted for publication in          #
# Acta Crystallographica Section E. It conforms to the requirements of       #
# Notes for Authors for Acta Crystallographica Section E, and has been       #
# peer reviewed under the auspices of the IUCr Commission on Journals.       #
#                                                                            #
# Full details of the Crystallographic Information File format               #
# are given in the paper "The Crystallographic Information File (CIF):       #
# a New Standard Archive File for Crystallography" by S. R. Hall, F. H.      #
# Allen and I. D. Brown [Acta Cryst. (1991), A47, 655-685].                  #
#                                                                            #
# The current version of the core CIF dictionary is obtainable from          #
# ftp://ftp.iucr.org/pub/cif_core.dic.                                       #
#                                                                            #
# Software is freely available for graphical display of the structure(s)     #
# in this CIF. For information consult the CIF software page                 #
# http://www.iucr.org/resources/cif/software.                                #
#                                                                            #
# This file may be used for bona fide research purposes within the           #
# scientific community so long as proper attribution is given to the journal # 
# article from which it was obtained.                                        #
#                                                                            #
##############################################################################
data_I
_audit_creation_method     SHELXL97
_chemical_name_systematic
;
\m-oxido-bis[bis(<i>N</i>,<i>N</i>-diethylhydroxylaminato)oxidovanadium(V)]
;
_chemical_name_common     ?
_chemical_formula_moiety     'C16 H40 N4 O7 V2'
_chemical_formula_sum     'C16 H40 N4 O7 V2'
_chemical_formula_iupac     '[V2 (C4 H10 N O)4 O3]'
_chemical_formula_weight     502.40
_chemical_melting_point     ?
_symmetry_cell_setting     monoclinic
_symmetry_space_group_name_H-M     'P 21/c'
_symmetry_space_group_name_Hall     '-P 2y b c'
loop_
    _symmetry_equiv_pos_as_xyz
    'x, y, z'
    '-x, y+1/2, -z+1/2'
    '-x, -y, -z'
    'x, -y-1/2, z-1/2'
_cell_length_a     14.6106(3)
_cell_length_b     10.2624(2)
_cell_length_c     19.4547(3)
_cell_angle_alpha     90.00
_cell_angle_beta     120.7440(10)
_cell_angle_gamma     90.00
_cell_volume     2507.07(8)
_cell_formula_units_Z     4
_cell_measurement_reflns_used     9966
_cell_measurement_theta_min     2.33
_cell_measurement_theta_max     27.32
_cell_measurement_temperature     296(2)
_exptl_crystal_description     block
_exptl_crystal_colour     yellow
_exptl_crystal_size_max     0.32
_exptl_crystal_size_mid     0.28
_exptl_crystal_size_min     0.26
_exptl_crystal_density_diffrn     1.331
_exptl_crystal_density_meas     ?
_exptl_crystal_density_method     'not measured'
_exptl_crystal_F_000     1064.0
_exptl_absorpt_coefficient_mu     0.784
_exptl_absorpt_correction_type     none
_exptl_absorpt_process_details     ?
_exptl_absorpt_correction_T_min     ?
_exptl_absorpt_correction_T_max     ?
_exptl_special_details
;
;
_diffrn_ambient_temperature     296(2)
_diffrn_radiation_type     MoK\a
_diffrn_radiation_wavelength     0.71073
_diffrn_radiation_source     'fine-focus sealed tube'
_diffrn_radiation_monochromator     graphite
_diffrn_measurement_device_type     'Bruker APEXII CCD'
_diffrn_measurement_method     '\f and \w'
_diffrn_detector_area_resol_mean     ?
_diffrn_reflns_number     28459
_diffrn_reflns_av_R_equivalents     0.0283
_diffrn_reflns_av_sigmaI/netI     0.0178
_diffrn_reflns_theta_min     1.62
_diffrn_reflns_theta_max     25.00
_diffrn_reflns_theta_full     25.00
_diffrn_measured_fraction_theta_max     1.000
_diffrn_measured_fraction_theta_full     1.000
_diffrn_reflns_limit_h_min     -17
_diffrn_reflns_limit_h_max     17
_diffrn_reflns_limit_k_min     -12
_diffrn_reflns_limit_k_max     12
_diffrn_reflns_limit_l_min     -23
_diffrn_reflns_limit_l_max     22
_diffrn_standards_number     ?
_diffrn_standards_interval_count     ?
_diffrn_standards_interval_time     ?
_diffrn_standards_decay_%     ?
_refine_special_details
;
Refinement of <i>F</i>^2^ against ALL reflections. The weighted <i>R</i>-factor
<i>wR</i> and goodness of fit <i>S</i> are based on <i>F</i>^2^, conventional
<i>R</i>-factors <i>R</i> are based on <i>F</i>, with <i>F</i> set to zero for
negative <i>F</i>^2^. The threshold expression of <i>F</i>^2^ >
\s(<i>F</i>^2^) is used only for calculating <i>R</i>-factors(gt) <i>etc</i>.
and is not relevant to the choice of reflections for refinement.
<i>R</i>-factors based on <i>F</i>^2^ are statistically about twice as large
as those based on <i>F</i>, and <i>R</i>-factors based on ALL data will be
even larger.
;
_reflns_number_total     4419
_reflns_number_gt     3767
_reflns_threshold_expression     I>2\s(I)
_refine_ls_structure_factor_coef     Fsqd
_refine_ls_matrix_type     full
_refine_ls_R_factor_all     0.0376
_refine_ls_R_factor_gt     0.0302
_refine_ls_wR_factor_gt     0.0859
_refine_ls_wR_factor_ref     0.0896
_refine_ls_goodness_of_fit_ref     1.049
_refine_ls_restrained_S_all     1.049
_refine_ls_number_reflns     4418
_refine_ls_number_parameters     270
_refine_ls_number_restraints     0
_refine_ls_hydrogen_treatment     constr
_refine_ls_weighting_scheme     calc
_refine_ls_weighting_details
       'calc w = 1/[\s^2^(Fo^2^)+(0.0563P)^2^+0.3492P] where P=(Fo^2^+2Fc^2^)/3'
_atom_sites_solution_hydrogens     geom
_atom_sites_solution_primary     direct
_atom_sites_solution_secondary     difmap
_refine_ls_shift/su_max     0.001
_refine_ls_shift/su_mean     0.000
_refine_diff_density_max     0.276
_refine_diff_density_min     -0.152
_refine_ls_extinction_method     none
_refine_ls_extinction_coef     ?
loop_
    _atom_type_symbol
    _atom_type_description
    _atom_type_scat_dispersion_real
    _atom_type_scat_dispersion_imag
    _atom_type_scat_source
    'C' 'C' 0.0033 0.0016
                         'International Tables Vol C Tables 4.2.6.8 and 6.1.1.4'
    'N' 'N' 0.0061 0.0033
                         'International Tables Vol C Tables 4.2.6.8 and 6.1.1.4'
    'O' 'O' 0.0106 0.0060
                         'International Tables Vol C Tables 4.2.6.8 and 6.1.1.4'
    'V' 'V' 0.3005 0.5294
                         'International Tables Vol C Tables 4.2.6.8 and 6.1.1.4'
    'H' 'H' 0.0000 0.0000
                         'International Tables Vol C Tables 4.2.6.8 and 6.1.1.4'
_computing_data_collection     'SMART (Bruker, 2001)'
_computing_cell_refinement     'SAINT-Plus (Bruker, 2003)'
_computing_data_reduction     'SAINT-Plus (Bruker, 2003)'
_computing_structure_solution     'SHELXTL (Sheldrick, 2008)'
_computing_structure_refinement     'SHELXTL (Sheldrick, 2008)'
_computing_molecular_graphics     'XP in SHELXTL (Sheldrick, 2008)'
_computing_publication_material     'SHELXTL (Sheldrick, 2008)'
loop_
    _atom_site_type_symbol
    _atom_site_label
    _atom_site_fract_x
    _atom_site_fract_y
    _atom_site_fract_z
    _atom_site_U_iso_or_equiv
    _atom_site_adp_type
    _atom_site_calc_flag
    _atom_site_refinement_flags
    _atom_site_occupancy
    _atom_site_symmetry_multiplicity
    _atom_site_disorder_assembly
    _atom_site_disorder_group
    C C1 0.26506(19) 1.1932(2) 0.82864(15) 0.0639(6) Uani d . 1 1 . .
    H H1A 0.2345 1.1426 0.8541 0.077 Uiso calc R 1 1 . .
    H H1B 0.2363 1.2808 0.8206 0.077 Uiso calc R 1 1 . .
    C C2 0.3832(2) 1.1991(3) 0.88316(17) 0.0826(8) Uani d . 1 1 . .
    H H2A 0.4109 1.1123 0.8983 0.124 Uiso calc R 1 1 . .
    H H2B 0.3997 1.2482 0.9301 0.124 Uiso calc R 1 1 . .
    H H2C 0.4148 1.2404 0.8560 0.124 Uiso calc R 1 1 . .
    C C3 0.27143(18) 1.2033(2) 0.70312(14) 0.0545(5) Uani d . 1 1 . .
    H H3A 0.2448 1.1591 0.6523 0.065 Uiso calc R 1 1 . .
    H H3B 0.3486 1.1985 0.7318 0.065 Uiso calc R 1 1 . .
    C C4 0.2383(2) 1.3452(2) 0.68728(18) 0.0807(8) Uani d . 1 1 . .
    H H4A 0.1632 1.3521 0.6670 0.121 Uiso calc R 1 1 . .
    H H4B 0.2541 1.3797 0.6486 0.121 Uiso calc R 1 1 . .
    H H4C 0.2765 1.3938 0.7362 0.121 Uiso calc R 1 1 . .
    C C5 0.02455(18) 0.7146(2) 0.70800(15) 0.0607(6) Uani d . 1 1 . .
    H H5A -0.0506 0.6964 0.6727 0.073 Uiso calc R 1 1 . .
    H H5B 0.0320 0.7660 0.7524 0.073 Uiso calc R 1 1 . .
    C C6 0.0836(2) 0.5883(3) 0.7393(2) 0.0896(9) Uani d . 1 1 . .
    H H6A 0.0691 0.5326 0.6953 0.134 Uiso calc R 1 1 . .
    H H6B 0.0606 0.5463 0.7720 0.134 Uiso calc R 1 1 . .
    H H6C 0.1586 0.6053 0.7707 0.134 Uiso calc R 1 1 . .
    C C7 0.05033(17) 0.7317(2) 0.59107(14) 0.0570(5) Uani d . 1 1 . .
    H H7A 0.0935 0.6535 0.6053 0.068 Uiso calc R 1 1 . .
    H H7B 0.0772 0.7919 0.5671 0.068 Uiso calc R 1 1 . .
    C C8 -0.0630(2) 0.6967(3) 0.52945(18) 0.0905(9) Uani d . 1 1 . .
    H H8A -0.0894 0.6336 0.5515 0.136 Uiso calc R 1 1 . .
    H H8B -0.0651 0.6607 0.4831 0.136 Uiso calc R 1 1 . .
    H H8C -0.1066 0.7735 0.5145 0.136 Uiso calc R 1 1 . .
    C C9 0.45814(17) 0.8816(2) 0.84272(13) 0.0573(5) Uani d . 1 1 . .
    H H9A 0.4181 0.8633 0.8689 0.069 Uiso calc R 1 1 . .
    H H9B 0.4295 0.9609 0.8119 0.069 Uiso calc R 1 1 . .
    C C10 0.5730(2) 0.9054(3) 0.90619(16) 0.0805(8) Uani d . 1 1 . .
    H H10A 0.6016 0.8288 0.9387 0.121 Uiso calc R 1 1 . .
    H H10B 0.5771 0.9774 0.9391 0.121 Uiso calc R 1 1 . .
    H H10C 0.6134 0.9250 0.8811 0.121 Uiso calc R 1 1 . .
    C C11 0.47814(17) 0.6443(2) 0.82376(13) 0.0568(5) Uani d . 1 1 . .
    H H11A 0.5543 0.6477 0.8611 0.068 Uiso calc R 1 1 . .
    H H11B 0.4652 0.5819 0.7823 0.068 Uiso calc R 1 1 . .
    C C12 0.4235(2) 0.5990(3) 0.86699(16) 0.0735(7) Uani d . 1 1 . .
    H H12A 0.4452 0.6525 0.9133 0.110 Uiso calc R 1 1 . .
    H H12B 0.4426 0.5100 0.8833 0.110 Uiso calc R 1 1 . .
    H H12C 0.3478 0.6054 0.8321 0.110 Uiso calc R 1 1 . .
    C C13 0.24236(19) 0.7368(2) 0.48238(14) 0.0595(6) Uani d . 1 1 . .
    H H13A 0.2877 0.6620 0.5083 0.071 Uiso calc R 1 1 . .
    H H13B 0.2588 0.7694 0.4431 0.071 Uiso calc R 1 1 . .
    C C14 0.1285(2) 0.6940(3) 0.44040(17) 0.0908(10) Uani d . 1 1 . .
    H H14A 0.1117 0.6613 0.4789 0.136 Uiso calc R 1 1 . .
    H H14B 0.1176 0.6265 0.4028 0.136 Uiso calc R 1 1 . .
    H H14C 0.0832 0.7667 0.4126 0.136 Uiso calc R 1 1 . .
    C C15 0.21781(18) 0.9668(2) 0.51072(13) 0.0513(5) Uani d . 1 1 . .
    H H15A 0.2298 1.0226 0.5548 0.062 Uiso calc R 1 1 . .
    H H15B 0.1415 0.9550 0.4767 0.062 Uiso calc R 1 1 . .
    C C16 0.2593(2) 1.0349(2) 0.46331(15) 0.0652(6) Uani d . 1 1 . .
    H H16A 0.3355 1.0403 0.4949 0.098 Uiso calc R 1 1 . .
    H H16B 0.2298 1.1211 0.4496 0.098 Uiso calc R 1 1 . .
    H H16C 0.2389 0.9866 0.4153 0.098 Uiso calc R 1 1 . .
    N N1 0.23255(12) 1.13458(16) 0.74962(10) 0.0459(4) Uani d . 1 1 . .
    N N2 0.06387(12) 0.79060(15) 0.66428(10) 0.0449(4) Uani d . 1 1 . .
    N N3 0.44108(12) 0.77385(16) 0.78718(10) 0.0457(4) Uani d . 1 1 . .
    N N4 0.26690(12) 0.83933(16) 0.54295(9) 0.0428(4) Uani d . 1 1 . .
    O O1 0.12126(11) 1.12294(14) 0.70484(10) 0.0552(4) Uani d . 1 1 . .
    O O2 0.01895(10) 0.91675(14) 0.64920(9) 0.0531(4) Uani d . 1 1 . .
    O O3 0.48410(11) 0.80520(15) 0.73892(9) 0.0549(4) Uani d . 1 1 . .
    O O4 0.37801(10) 0.85159(14) 0.59304(8) 0.0507(3) Uani d . 1 1 . .
    O O5 0.24996(9) 0.90343(12) 0.67831(7) 0.0382(3) Uani d . 1 1 . .
    O O6 0.30604(12) 0.64364(13) 0.64972(9) 0.0542(4) Uani d . 1 1 . .
    O O7 0.20071(12) 0.90576(16) 0.80668(9) 0.0600(4) Uani d . 1 1 . .
    V V1 0.16510(2) 0.94873(3) 0.717301(19) 0.03928(11) Uani d . 1 1 . .
    V V2 0.33748(2) 0.79430(3) 0.665006(18) 0.03807(11) Uani d . 1 1 . .
loop_
    _atom_site_aniso_label
    _atom_site_aniso_U_11
    _atom_site_aniso_U_22
    _atom_site_aniso_U_33
    _atom_site_aniso_U_12
    _atom_site_aniso_U_13
    _atom_site_aniso_U_23
    C1 0.0742(15) 0.0660(15) 0.0695(16) -0.0132(12) 0.0496(13) -0.0276(12)
    C2 0.0823(18) 0.095(2) 0.0673(17) -0.0157(15) 0.0358(15) -0.0339(15)
    C3 0.0642(13) 0.0473(12) 0.0655(14) -0.0118(10) 0.0430(12) -0.0099(10)
    C4 0.101(2) 0.0492(14) 0.089(2) -0.0061(13) 0.0461(17) -0.0059(13)
    C5 0.0549(12) 0.0666(15) 0.0749(16) -0.0152(11) 0.0434(12) -0.0038(12)
    C6 0.0785(18) 0.088(2) 0.111(2) 0.0012(15) 0.0552(18) 0.0345(18)
    C7 0.0551(12) 0.0623(14) 0.0582(14) -0.0086(10) 0.0322(11) -0.0148(11)
    C8 0.0680(17) 0.107(2) 0.0767(19) -0.0148(15) 0.0226(14) -0.0346(17)
    C9 0.0568(13) 0.0577(13) 0.0517(13) -0.0029(10) 0.0236(10) -0.0025(10)
    C10 0.0683(16) 0.093(2) 0.0618(16) -0.0159(14) 0.0202(13) -0.0006(14)
    C11 0.0548(12) 0.0564(13) 0.0530(13) 0.0133(10) 0.0232(10) 0.0145(10)
    C12 0.0768(16) 0.0700(16) 0.0752(18) -0.0056(13) 0.0400(14) 0.0153(13)
    C13 0.0819(16) 0.0566(13) 0.0534(13) 0.0070(11) 0.0443(12) -0.0048(10)
    C14 0.104(2) 0.110(2) 0.0738(19) -0.0393(18) 0.0572(18) -0.0425(17)
    C15 0.0622(13) 0.0507(12) 0.0485(12) 0.0118(10) 0.0336(10) 0.0089(9)
    C16 0.0760(15) 0.0692(16) 0.0545(14) 0.0012(12) 0.0363(12) 0.0151(11)
    N1 0.0460(9) 0.0460(9) 0.0570(10) -0.0054(7) 0.0344(8) -0.0132(8)
    N2 0.0414(8) 0.0466(9) 0.0529(10) -0.0041(7) 0.0287(8) -0.0039(7)
    N3 0.0451(9) 0.0504(10) 0.0449(9) 0.0065(7) 0.0254(8) 0.0084(7)
    N4 0.0476(9) 0.0447(9) 0.0434(9) 0.0063(7) 0.0286(8) 0.0018(7)
    O1 0.0436(7) 0.0495(8) 0.0786(10) -0.0023(6) 0.0356(7) -0.0141(7)
    O2 0.0402(7) 0.0527(8) 0.0661(9) -0.0004(6) 0.0268(7) -0.0056(7)
    O3 0.0411(7) 0.0745(10) 0.0535(9) 0.0083(7) 0.0273(7) 0.0160(7)
    O4 0.0454(7) 0.0667(9) 0.0497(8) 0.0079(6) 0.0314(7) 0.0085(7)
    O5 0.0402(6) 0.0380(7) 0.0443(7) 0.0035(5) 0.0272(6) 0.0019(5)
    O6 0.0693(9) 0.0384(8) 0.0581(9) 0.0081(7) 0.0349(8) 0.0032(6)
    O7 0.0642(9) 0.0797(11) 0.0483(9) -0.0177(8) 0.0375(8) -0.0059(7)
    V1 0.03825(18) 0.0450(2) 0.0438(2) -0.00289(13) 0.02761(16) -0.00409(14)
    V2 0.03993(18) 0.03744(19) 0.0434(2) 0.00687(12) 0.02607(15) 0.00462(13)
_geom_special_details
;
All e.s.d.'s (except the e.s.d. in the dihedral angle between two l.s. planes)
are estimated using the full covariance matrix. The cell e.s.d.'s are taken
into account individually in the estimation of e.s.d.'s in distances, angles
and torsion angles; correlations between e.s.d.'s in cell parameters are only
used when they are defined by crystal symmetry. An approximate (isotropic)
treatment of cell e.s.d.'s is used for estimating e.s.d.'s involving l.s.
planes.
;
loop_
    _geom_bond_atom_site_label_1
    _geom_bond_atom_site_label_2
    _geom_bond_site_symmetry_2
    _geom_bond_distance
    _geom_bond_publ_flag
    C1 N1 . 1.485(3) ?
    C1 C2 . 1.495(3) ?
    C1 H1A . 0.9700 ?
    C1 H1B . 0.9700 ?
    C2 H2A . 0.9600 ?
    C2 H2B . 0.9600 ?
    C2 H2C . 0.9600 ?
    C3 N1 . 1.471(3) ?
    C3 C4 . 1.516(3) ?
    C3 H3A . 0.9700 ?
    C3 H3B . 0.9700 ?
    C4 H4A . 0.9600 ?
    C4 H4B . 0.9600 ?
    C4 H4C . 0.9600 ?
    C5 N2 . 1.470(3) ?
    C5 C6 . 1.503(4) ?
    C5 H5A . 0.9700 ?
    C5 H5B . 0.9700 ?
    C6 H6A . 0.9600 ?
    C6 H6B . 0.9600 ?
    C6 H6C . 0.9600 ?
    C7 N2 . 1.464(3) ?
    C7 C8 . 1.509(3) ?
    C7 H7A . 0.9700 ?
    C7 H7B . 0.9700 ?
    C8 H8A . 0.9600 ?
    C8 H8B . 0.9600 ?
    C8 H8C . 0.9600 ?
    C9 N3 . 1.476(3) ?
    C9 C10 . 1.511(3) ?
    C9 H9A . 0.9700 ?
    C9 H9B . 0.9700 ?
    C10 H10A . 0.9600 ?
    C10 H10B . 0.9600 ?
    C10 H10C . 0.9600 ?
    C11 N3 . 1.474(3) ?
    C11 C12 . 1.499(3) ?
    C11 H11A . 0.9700 ?
    C11 H11B . 0.9700 ?
    C12 H12A . 0.9600 ?
    C12 H12B . 0.9600 ?
    C12 H12C . 0.9600 ?
    C13 N4 . 1.481(3) ?
    C13 C14 . 1.496(3) ?
    C13 H13A . 0.9700 ?
    C13 H13B . 0.9700 ?
    C14 H14A . 0.9600 ?
    C14 H14B . 0.9600 ?
    C14 H14C . 0.9600 ?
    C15 N4 . 1.470(2) ?
    C15 C16 . 1.509(3) ?
    C15 H15A . 0.9700 ?
    C15 H15B . 0.9700 ?
    C16 H16A . 0.9600 ?
    C16 H16B . 0.9600 ?
    C16 H16C . 0.9600 ?
    N1 O1 . 1.403(2) ?
    N1 V1 . 2.0906(16) ?
    N2 O2 . 1.413(2) ?
    N2 V1 . 2.0797(16) ?
    N3 O3 . 1.408(2) ?
    N3 V2 . 2.0751(17) ?
    N4 O4 . 1.408(2) ?
    N4 V2 . 2.1004(16) ?
    O1 V1 . 1.8726(14) ?
    O2 V1 . 1.8790(14) ?
    O3 V2 . 1.8761(14) ?
    O4 V2 . 1.8719(13) ?
    O5 V1 . 1.8139(11) ?
    O5 V2 . 1.8151(12) ?
    O6 V2 . 1.5970(14) ?
    O7 V1 . 1.6012(15) ?
loop_
    _geom_angle_atom_site_label_1
    _geom_angle_atom_site_label_2
    _geom_angle_atom_site_label_3
    _geom_angle_site_symmetry_1
    _geom_angle_site_symmetry_3
    _geom_angle
    _geom_angle_publ_flag
    N1 C1 C2 . . 113.14(18) ?
    N1 C1 H1A . . 109.0 ?
    C2 C1 H1A . . 109.0 ?
    N1 C1 H1B . . 109.0 ?
    C2 C1 H1B . . 109.0 ?
    H1A C1 H1B . . 107.8 ?
    C1 C2 H2A . . 109.5 ?
    C1 C2 H2B . . 109.5 ?
    H2A C2 H2B . . 109.5 ?
    C1 C2 H2C . . 109.5 ?
    H2A C2 H2C . . 109.5 ?
    H2B C2 H2C . . 109.5 ?
    N1 C3 C4 . . 113.69(19) ?
    N1 C3 H3A . . 108.8 ?
    C4 C3 H3A . . 108.8 ?
    N1 C3 H3B . . 108.8 ?
    C4 C3 H3B . . 108.8 ?
    H3A C3 H3B . . 107.7 ?
    C3 C4 H4A . . 109.5 ?
    C3 C4 H4B . . 109.5 ?
    H4A C4 H4B . . 109.5 ?
    C3 C4 H4C . . 109.5 ?
    H4A C4 H4C . . 109.5 ?
    H4B C4 H4C . . 109.5 ?
    N2 C5 C6 . . 112.29(19) ?
    N2 C5 H5A . . 109.1 ?
    C6 C5 H5A . . 109.1 ?
    N2 C5 H5B . . 109.1 ?
    C6 C5 H5B . . 109.1 ?
    H5A C5 H5B . . 107.9 ?
    C5 C6 H6A . . 109.5 ?
    C5 C6 H6B . . 109.5 ?
    H6A C6 H6B . . 109.5 ?
    C5 C6 H6C . . 109.5 ?
    H6A C6 H6C . . 109.5 ?
    H6B C6 H6C . . 109.5 ?
    N2 C7 C8 . . 114.75(19) ?
    N2 C7 H7A . . 108.6 ?
    C8 C7 H7A . . 108.6 ?
    N2 C7 H7B . . 108.6 ?
    C8 C7 H7B . . 108.6 ?
    H7A C7 H7B . . 107.6 ?
    C7 C8 H8A . . 109.5 ?
    C7 C8 H8B . . 109.5 ?
    H8A C8 H8B . . 109.5 ?
    C7 C8 H8C . . 109.5 ?
    H8A C8 H8C . . 109.5 ?
    H8B C8 H8C . . 109.5 ?
    N3 C9 C10 . . 114.9(2) ?
    N3 C9 H9A . . 108.5 ?
    C10 C9 H9A . . 108.5 ?
    N3 C9 H9B . . 108.6 ?
    C10 C9 H9B . . 108.5 ?
    H9A C9 H9B . . 107.5 ?
    C9 C10 H10A . . 109.5 ?
    C9 C10 H10B . . 109.5 ?
    H10A C10 H10B . . 109.5 ?
    C9 C10 H10C . . 109.5 ?
    H10A C10 H10C . . 109.5 ?
    H10B C10 H10C . . 109.5 ?
    N3 C11 C12 . . 112.42(18) ?
    N3 C11 H11A . . 109.1 ?
    C12 C11 H11A . . 109.1 ?
    N3 C11 H11B . . 109.1 ?
    C12 C11 H11B . . 109.1 ?
    H11A C11 H11B . . 107.9 ?
    C11 C12 H12A . . 109.5 ?
    C11 C12 H12B . . 109.5 ?
    H12A C12 H12B . . 109.5 ?
    C11 C12 H12C . . 109.5 ?
    H12A C12 H12C . . 109.5 ?
    H12B C12 H12C . . 109.5 ?
    N4 C13 C14 . . 113.11(18) ?
    N4 C13 H13A . . 109.0 ?
    C14 C13 H13A . . 109.0 ?
    N4 C13 H13B . . 109.0 ?
    C14 C13 H13B . . 109.0 ?
    H13A C13 H13B . . 107.8 ?
    C13 C14 H14A . . 109.5 ?
    C13 C14 H14B . . 109.5 ?
    H14A C14 H14B . . 109.5 ?
    C13 C14 H14C . . 109.5 ?
    H14A C14 H14C . . 109.5 ?
    H14B C14 H14C . . 109.5 ?
    N4 C15 C16 . . 114.32(17) ?
    N4 C15 H15A . . 108.7 ?
    C16 C15 H15A . . 108.7 ?
    N4 C15 H15B . . 108.7 ?
    C16 C15 H15B . . 108.7 ?
    H15A C15 H15B . . 107.6 ?
    C15 C16 H16A . . 109.5 ?
    C15 C16 H16B . . 109.5 ?
    H16A C16 H16B . . 109.5 ?
    C15 C16 H16C . . 109.5 ?
    H16A C16 H16C . . 109.5 ?
    H16B C16 H16C . . 109.5 ?
    O1 N1 C3 . . 110.38(16) ?
    O1 N1 C1 . . 109.45(14) ?
    C3 N1 C1 . . 115.00(16) ?
    O1 N1 V1 . . 61.13(8) ?
    C3 N1 V1 . . 121.56(12) ?
    C1 N1 V1 . . 122.23(13) ?
    O2 N2 C7 . . 111.01(16) ?
    O2 N2 C5 . . 109.19(15) ?
    C7 N2 C5 . . 116.45(17) ?
    O2 N2 V1 . . 61.65(8) ?
    C7 N2 V1 . . 120.83(12) ?
    C5 N2 V1 . . 121.08(14) ?
    O3 N3 C11 . . 110.43(15) ?
    O3 N3 C9 . . 110.55(16) ?
    C11 N3 C9 . . 116.07(17) ?
    O3 N3 V2 . . 61.72(8) ?
    C11 N3 V2 . . 121.14(14) ?
    C9 N3 V2 . . 120.94(13) ?
    O4 N4 C15 . . 110.75(15) ?
    O4 N4 C13 . . 109.80(14) ?
    C15 N4 C13 . . 115.23(17) ?
    O4 N4 V2 . . 60.75(8) ?
    C15 N4 V2 . . 121.92(12) ?
    C13 N4 V2 . . 121.50(14) ?
    N1 O1 V1 . . 77.86(9) ?
    N2 O2 V1 . . 76.92(9) ?
    N3 O3 V2 . . 76.91(9) ?
    N4 O4 V2 . . 78.23(8) ?
    V1 O5 V2 . . 154.12(8) ?
    O7 V1 O5 . . 118.13(7) ?
    O7 V1 O1 . . 107.65(8) ?
    O5 V1 O1 . . 116.89(6) ?
    O7 V1 O2 . . 109.80(7) ?
    O5 V1 O2 . . 115.71(6) ?
    O1 V1 O2 . . 83.41(6) ?
    O7 V1 N2 . . 94.45(7) ?
    O5 V1 N2 . . 93.29(6) ?
    O1 V1 N2 . . 124.84(6) ?
    O2 V1 N2 . . 41.43(6) ?
    O7 V1 N1 . . 94.77(8) ?
    O5 V1 N1 . . 92.39(6) ?
    O1 V1 N1 . . 41.01(6) ?
    O2 V1 N1 . . 124.23(6) ?
    N2 V1 N1 . . 165.33(7) ?
    O6 V2 O5 . . 117.86(7) ?
    O6 V2 O4 . . 109.61(7) ?
    O5 V2 O4 . . 115.35(6) ?
    O6 V2 O3 . . 107.91(7) ?
    O5 V2 O3 . . 117.74(6) ?
    O4 V2 O3 . . 83.15(6) ?
    O6 V2 N3 . . 95.01(7) ?
    O5 V2 N3 . . 93.08(6) ?
    O4 V2 N3 . . 124.33(6) ?
    O3 V2 N3 . . 41.37(6) ?
    O6 V2 N4 . . 94.26(7) ?
    O5 V2 N4 . . 92.92(6) ?
    O4 V2 N4 . . 41.02(6) ?
    O3 V2 N4 . . 124.18(6) ?
    N3 V2 N4 . . 165.06(6) ?
data_global
_journal_date_recd_electronic     2011-05-19
_journal_date_accepted     2011-05-29
_journal_name_full     'Acta Crystallographica, Section E'
_journal_year     2011
_journal_volume     67
_journal_issue      7
_journal_page_first     m860
_journal_page_last     m861
_journal_paper_category     QM
_journal_coeditor_code     WM2493
_publ_contact_author_name     'Dr Zhang, Qi-Ying'
_publ_contact_author_address
;
Department of Chemistry
East China Normal University
Shanghai 200062
People's Republic of China
;
_publ_contact_author_email     qyzhang@chem.ecnu.edu.cn
_publ_contact_author_fax     '86 021 62232186'
_publ_contact_author_phone     '86 021 62232186'
_publ_section_title
;
Redetermination of
\m-oxido-bis[bis(<i>N</i>,<i>N</i>-diethylhydroxylaminato)oxidovanadium(V)]
;
loop_
    _publ_author_name
    _publ_author_address
    'Zhang, Heng-Qiang'
;
Department of Chemistry
East China Normal University
Shanghai 200062
People's Republic of China
;
    'Jin, Zhong-Min'
;
Department of Chemistry
East China Normal University
Shanghai 200062
People's Republic of China
;
    'Fan, Xin'
;
Department of Chemistry
East China Normal University
Shanghai 200062
People's Republic of China
;
    'Zhang, Qi-Ying'
;
Department of Chemistry
East China Normal University
Shanghai 200062
People's Republic of China
;
