# Supplementary material for: Redetermination of μ-oxido-bis­[bis­(N,N-diethyl­hydroxyl­aminato)­oxido­vanadium(V)]
Source: Acta Crystallogr Sect E Struct Rep Online. 2011 Jun 4;67(Pt 7):m860–1. doi: 10.1107/S1600536811020551 (PMC3152121; doi:10.1107/S1600536811020551)
Supplement: Supplementary file 2 [file e-67-0m860-Isup2.hkl]

# 
# h,k,l, Fc-squared, Fo-squared, sigma(Fo-squared) and status flag 
# 
data_I
_shelx_title ' 1213_0m in P2(1)/n          New: P21/c' 
_shelx_refln_list_code          4 
_shelx_F_calc_maximum      318.26 
_exptl_crystal_F_000      1071.81 
_reflns_d_resolution_high  0.8409 
 
loop_ 
 _symmetry_equiv_pos_as_xyz 
 'x, y, z' 
 '-x, y+1/2, -z+1/2' 
 '-x, -y, -z' 
 'x, -y-1/2, z-1/2' 
 
_cell_length_a    14.6106 
_cell_length_b    10.2624 
_cell_length_c    19.4547 
_cell_angle_alpha  90.000 
_cell_angle_beta  120.744 
_cell_angle_gamma  90.000 
 
_shelx_F_squared_multiplier     1.000 
 
loop_ 
 _refln_index_h 
 _refln_index_k 
 _refln_index_l 
 _refln_F_squared_calc 
 _refln_F_squared_meas 
 _refln_F_squared_sigma 
 _refln_observed_status 
   1   0   0       13.12        5.91      2.13 o 
   2   0   0    10076.11    11230.14    129.68 o 
   3   0   0       80.21       82.30      4.27 o 
   4   0   0     2851.84     2882.23     29.61 o 
   5   0   0       17.80       18.27      2.96 o 
   6   0   0       12.25       35.77      3.89 o 
   7   0   0       83.61       90.69      5.27 o 
   8   0   0        6.43        6.84      3.77 o 
   9   0   0        6.33       11.76      4.34 o 
  10   0   0     3024.35     3117.67     38.17 o 
  11   0   0        2.91        1.06      4.68 o 
  12   0   0     1279.83     1274.28     24.94 o 
  13   0   0       10.04       11.14      8.19 o 
  14   0   0       88.87       97.71      8.56 o 
   1   1   0    20624.60    22981.77    262.16 o 
   2   1   0     1758.50     2009.67     18.35 o 
   3   1   0     7107.41     7095.63     48.63 o 
   4   1   0     1778.44     1840.76     14.56 o 
   5   1   0      193.25      161.41      3.95 o 
   6   1   0        7.21        7.65      2.13 o 
   7   1   0     9966.97     9958.15     66.78 o 
   8   1   0      876.07      918.24     11.16 o 
   9   1   0      384.77      390.41      7.77 o 
  10   1   0        9.18       11.41      3.42 o 
  11   1   0      432.19      425.80      9.42 o 
  12   1   0        9.60        4.56      3.42 o 
  13   1   0      333.25      312.37      9.82 o 
  14   1   0       52.77       38.31      5.66 o 
   0   2   0    24599.77    25188.64    525.10 o 
   1   2   0     3646.45     4385.77     41.36 o 
   2   2   0     2315.18     2623.06     22.16 o 
   3   2   0    20588.25    20995.90    147.51 o 
   4   2   0      150.52      120.38      3.48 o 
   5   2   0     6142.26     6243.19     42.58 o 
   6   2   0      284.53      323.72      5.85 o 
   7   2   0     2922.18     2911.94     23.55 o 
   8   2   0       27.93       35.55      3.31 o 
   9   2   0      847.78      793.82     11.67 o 
  10   2   0      243.63      229.83      7.81 o 
  11   2   0      207.92      206.24      6.57 o 
  12   2   0       13.50       17.74      4.36 o 
  13   2   0      347.51      335.89     10.99 o 
  14   2   0        6.37        4.48      5.60 o 
   1   3   0     1945.10     2187.72     16.90 o 
   2   3   0     3655.73     4000.23     31.02 o 
   3   3   0      806.23      854.94     11.89 o 
   4   3   0     6315.14     6483.27     46.22 o 
   5   3   0      103.09      117.05      3.77 o 
   6   3   0      129.98      157.19      4.26 o 
   7   3   0       76.23       70.80      3.58 o 
   8   3   0     2621.61     2593.38     22.50 o 
   9   3   0       46.39       48.14      3.86 o 
  10   3   0     1849.77     1776.18     19.83 o 
  11   3   0       37.85       28.70      4.45 o 
  12   3   0        1.49        0.00      4.40 o 
  13   3   0       92.12       97.68      7.59 o 
  14   3   0      465.77      473.40     13.68 o 
   0   4   0     2380.68     2993.91    112.87 o 
   1   4   0      849.84      909.05      8.63 o 
   2   4   0      219.29      280.41      5.29 o 
   3   4   0      804.51      853.37      9.56 o 
   4   4   0      295.92      300.76      8.28 o 
   5   4   0        0.11        4.90      1.91 o 
   6   4   0     1057.76      950.70     10.64 o 
   7   4   0      159.34      173.00      5.49 o 
   8   4   0      736.66      717.57     11.07 o 
   9   4   0       28.80       34.82      4.27 o 
  10   4   0      416.59      396.46     10.84 o 
  11   4   0        1.68        0.38      4.36 o 
  12   4   0      234.70      238.15      9.73 o 
  13   4   0       12.63        7.03      5.66 o 
  14   4   0        1.81        0.00      7.31 o 
   1   5   0     4211.28     4374.14     31.02 o 
   2   5   0     9061.65     8876.62     62.20 o 
   3   5   0        9.90       11.58      2.32 o 
   4   5   0     1657.51     1653.88     16.07 o 
   5   5   0      164.84      156.07      4.90 o 
   6   5   0      466.34      503.39      8.73 o 
   7   5   0      869.96      855.61     13.72 o 
   8   5   0      215.67      196.42      8.10 o 
   9   5   0        4.58        1.67      4.18 o 
  10   5   0       89.61       91.17      9.05 o 
  11   5   0      592.98      609.95     14.17 o 
  12   5   0        1.17        5.65      5.13 o 
  13   5   0      125.13      125.00      8.56 o 
   0   6   0      260.66      226.82      8.18 o 
   1   6   0     1397.31     1544.95     14.08 o 
   2   6   0      512.71      542.86      8.13 o 
   3   6   0      391.49      425.78      7.88 o 
   4   6   0        1.07        0.51      2.45 o 
   5   6   0     1010.59      981.11     12.37 o 
   6   6   0        0.64        6.75      3.27 o 
   7   6   0      288.23      268.79     10.25 o 
   8   6   0      333.65      339.35     10.96 o 
   9   6   0       33.04       16.13      4.87 o 
  10   6   0       16.29       15.52      5.13 o 
  11   6   0       17.67       17.59      5.31 o 
  12   6   0       74.58       75.56      9.44 o 
  13   6   0        2.02        3.82      5.58 o 
   1   7   0      273.08      284.54      6.53 o 
   2   7   0      396.65      386.22      9.01 o 
   3   7   0      174.93      166.63      5.32 o 
   4   7   0      141.37      126.40      5.03 o 
   5   7   0     3387.22     3252.75     28.71 o 
   6   7   0       16.32       10.79      4.10 o 
   7   7   0      386.44      395.45     10.54 o 
   8   7   0        0.90        0.00      3.90 o 
   9   7   0       16.33        4.71      4.49 o 
  10   7   0       18.67       17.98      5.35 o 
  11   7   0       95.39      106.60      8.08 o 
  12   7   0        9.10       12.13      5.79 o 
   0   8   0     1133.24      634.30     20.11 o 
   1   8   0       81.42       87.95      4.89 o 
   2   8   0      117.82      123.21      5.10 o 
   3   8   0        8.12        5.47      3.13 o 
   4   8   0      311.60      311.91      8.21 o 
   5   8   0        6.05       11.18      4.81 o 
   6   8   0     1432.86     1345.76     19.63 o 
   7   8   0        9.48       15.32      4.61 o 
   8   8   0       80.53       77.64      6.58 o 
   9   8   0      257.43      239.09      9.74 o 
  10   8   0      149.57      157.91      8.93 o 
  11   8   0       72.11       67.60      7.53 o 
   1   9   0      120.51      141.63      6.14 o 
   2   9   0        4.66        4.97      3.47 o 
   3   9   0       10.88       16.74      4.60 o 
   4   9   0      213.14      226.47      8.20 o 
   5   9   0       55.33       54.52      6.00 o 
   6   9   0      115.00      116.68      7.07 o 
   7   9   0       22.97       18.92      4.92 o 
   8   9   0      381.39      412.39     12.15 o 
   9   9   0       66.22       69.24      7.12 o 
  10   9   0      206.95      217.56     10.27 o 
   0  10   0       45.03       24.89     18.20 o 
   1  10   0      160.03      175.29      7.02 o 
   2  10   0      109.53      120.65      7.57 o 
   3  10   0     1026.57     1038.76     23.53 o 
   4  10   0        1.34        0.00      4.54 o 
   5  10   0      133.03      135.00      8.94 o 
   6  10   0       13.26       12.61      5.29 o 
   7  10   0      211.60      220.52      9.59 o 
   8  10   0        0.90        2.34      5.15 o 
   1  11   0        8.93       12.12      5.59 o 
   2  11   0      228.77      243.92     10.29 o 
   3  11   0       28.79       28.33      5.83 o 
   4  11   0       95.47       94.35      7.74 o 
   5  11   0       24.80       31.34      6.34 o 
   6  11   0       36.57       21.94      7.47 o 
   0  12   0      637.30      709.67     38.22 o 
   1  12   0        4.36       12.30      8.11 o 
   2  12   0       62.13       69.39      8.95 o 
 -15   1   1        0.48        1.14      5.32 o 
 -14   1   1       44.43       40.35      5.34 o 
 -13   1   1      253.70      272.12     10.92 o 
 -12   1   1      152.74      167.00      6.37 o 
 -11   1   1      263.37      250.18      6.94 o 
 -10   1   1      621.16      629.13      9.99 o 
  -9   1   1      793.96      779.84     10.64 o 
  -8   1   1     2299.85     2237.14     19.67 o 
  -7   1   1      870.46      730.45      9.13 o 
  -6   1   1      686.46      637.05      9.15 o 
  -5   1   1     1211.38     1082.15     10.30 o 
  -4   1   1     1426.84     1426.12     11.84 o 
  -3   1   1      537.84      570.98      9.34 o 
  -2   1   1      492.42      620.11      7.55 o 
  -1   1   1    22197.67    23559.32    265.53 o 
   0   1   1     5780.69     6284.89     52.27 o 
   1   1   1    16374.32    17809.64    145.67 o 
   2   1   1    15831.71    17123.32    139.07 o 
   3   1   1      953.99     1110.46     10.12 o 
   4   1   1     7338.11     7703.49     53.46 o 
   5   1   1     3668.50     3274.67     24.36 o 
   6   1   1       50.46       51.22      2.98 o 
   7   1   1      969.97      882.43     11.10 o 
   8   1   1        3.70        9.88      2.98 o 
   9   1   1      845.33      823.08     13.80 o 
  10   1   1       12.72       10.21      3.20 o 
  11   1   1      459.06      448.34      9.10 o 
  12   1   1       21.72       26.21      4.45 o 
  13   1   1      226.95      222.35      9.75 o 
  14   1   1       95.01      105.65      8.08 o 
 -15   2   1       14.15       15.58      5.94 o 
 -14   2   1        7.01        4.35      5.13 o 
 -13   2   1       57.91       50.50      6.35 o 
 -12   2   1      450.18      430.19      9.77 o 
 -11   2   1      758.46      763.22     12.58 o 
 -10   2   1      390.01      350.96     10.23 o 
  -9   2   1      622.15      637.05      9.63 o 
  -8   2   1      395.18      405.07      7.32 o 
  -7   2   1       28.90       20.04      2.68 o 
  -6   2   1      555.72      455.67      6.72 o 
  -5   2   1     2147.34     2168.78     18.34 o 
  -4   2   1       49.58       92.75      3.26 o 
  -3   2   1     3351.11     3691.82     28.55 o 
  -2   2   1      989.44     1145.25     15.04 o 
  -1   2   1     7158.32     7741.66    149.71 o 
   0   2   1     6904.63     7524.30     68.13 o 
   1   2   1     2018.62     2249.30     20.45 o 
   2   2   1     6697.46     7298.03     53.01 o 
   3   2   1        7.24       13.89      2.21 o 
   4   2   1       20.24       38.15      2.40 o 
   5   2   1     4549.33     5120.56     35.90 o 
   6   2   1     7744.43     7724.88     52.67 o 
   7   2   1      245.56      270.27      5.96 o 
   8   2   1       16.26       15.64      3.00 o 
   9   2   1        7.66       10.44      3.91 o 
  10   2   1      844.37      775.45     11.44 o 
  11   2   1        0.15        0.00      3.26 o 
  12   2   1      584.27      515.79     17.30 o 
  13   2   1       41.48       45.51      6.25 o 
  14   2   1       32.33       31.36      6.17 o 
 -14   3   1      414.42      429.91     16.76 o 
 -13   3   1      220.48      207.17      9.33 o 
 -12   3   1      137.61      155.14      6.81 o 
 -11   3   1       11.16        6.46      3.70 o 
 -10   3   1       74.22       79.07      5.08 o 
  -9   3   1      660.75      651.36     11.71 o 
  -8   3   1     1592.95     1507.59     15.26 o 
  -7   3   1     1617.17     1583.18     15.12 o 
  -6   3   1      407.09      376.10      6.54 o 
  -5   3   1       81.75      105.99      3.26 o 
  -4   3   1      637.98      582.65      7.46 o 
  -3   3   1     3213.53     3411.28     33.66 o 
  -2   3   1     2887.45     2898.39     25.02 o 
  -1   3   1      336.77      397.18      6.02 o 
   0   3   1     1263.38     1444.31     13.58 o 
   1   3   1    11944.67    12551.63     88.93 o 
   2   3   1     5969.59     6229.03     43.64 o 
   3   3   1      272.30      236.33      4.29 o 
   4   3   1     3639.18     3401.33     24.90 o 
   5   3   1      725.06      786.16      8.91 o 
   6   3   1      112.20      113.44      4.04 o 
   7   3   1       79.12       93.04      4.01 o 
   8   3   1     2815.98     2809.65     28.53 o 
   9   3   1      176.07      164.24      6.33 o 
  10   3   1      276.85      318.72      9.06 o 
  11   3   1       79.11       78.32      6.51 o 
  12   3   1        0.11        0.82      4.74 o 
  13   3   1       11.35       10.02      5.97 o 
  14   3   1      251.13      249.27     10.87 o 
 -14   4   1      453.05      462.65     13.79 o 
 -13   4   1      217.48      264.67     12.04 o 
 -12   4   1       15.56       11.73      5.54 o 
 -11   4   1       34.55       30.01      5.18 o 
 -10   4   1       82.35       74.93      5.52 o 
  -9   4   1     1884.83     1757.24     19.20 o 
  -8   4   1      444.02      428.35      9.41 o 
  -7   4   1     2979.53     2753.58     26.23 o 
  -6   4   1      617.99      653.21      8.33 o 
  -5   4   1     2732.40     2733.50     23.10 o 
  -4   4   1     6403.37     6513.58     49.84 o 
  -3   4   1     3528.54     3372.12     26.20 o 
  -2   4   1     9617.79     9916.62     83.27 o 
  -1   4   1     9035.20     9322.50     72.57 o 
   0   4   1     1538.98     1451.14     12.12 o 
   1   4   1     2479.24     2483.79     18.57 o 
   2   4   1       30.72       45.45      2.35 o 
   3   4   1     3159.39     3022.89     22.51 o 
   4   4   1      150.63      114.49      3.32 o 
   5   4   1     3729.36     3797.50     28.37 o 
   6   4   1       15.23       12.32      2.46 o 
   7   4   1     3081.02     2991.56     26.47 o 
   8   4   1      387.40      338.82      7.92 o 
   9   4   1     2132.44     2100.56     25.66 o 
  10   4   1      117.60      126.28      7.18 o 
  11   4   1      421.37      421.79     11.89 o 
  12   4   1        3.35        4.84      4.98 o 
  13   4   1      140.20      142.00      9.51 o 
 -13   5   1       12.74       11.23      5.43 o 
 -12   5   1       45.21       44.58      6.16 o 
 -11   5   1      542.82      565.21     13.28 o 
 -10   5   1      131.64      133.71      7.35 o 
  -9   5   1       41.31       48.48      4.63 o 
  -8   5   1     1593.47     1559.77     17.55 o 
  -7   5   1       31.25       33.58      3.65 o 
  -6   5   1        3.53        0.72      2.64 o 
  -5   5   1     1455.36     1386.07     14.61 o 
  -4   5   1     1286.68     1311.66     13.69 o 
  -3   5   1     2222.47     2213.19     29.36 o 
  -2   5   1    10484.24    11073.10     80.97 o 
  -1   5   1       20.41       12.22      2.02 o 
   0   5   1      122.08      114.40      3.38 o 
   1   5   1     4242.64     4268.36     30.41 o 
   2   5   1     1803.73     1801.18     15.90 o 
   3   5   1      445.18      509.42      7.52 o 
   4   5   1     1996.87     1869.30     17.58 o 
   5   5   1      122.38      123.44      4.94 o 
   6   5   1      984.11      966.70     12.28 o 
   7   5   1     1250.20     1224.01     18.12 o 
   8   5   1      102.92      102.51      6.87 o 
   9   5   1      317.65      305.03      9.74 o 
  10   5   1        2.68        2.35      4.45 o 
  11   5   1      427.75      429.04     12.39 o 
  12   5   1       51.89       61.77      7.00 o 
  13   5   1       37.15       35.63      7.21 o 
 -13   6   1        1.36        1.59      5.28 o 
 -12   6   1      755.89      785.64     16.71 o 
 -11   6   1        9.15       17.48      5.27 o 
 -10   6   1      579.18      578.10     13.41 o 
  -9   6   1      179.19      167.04      7.79 o 
  -8   6   1       39.23       39.39      4.76 o 
  -7   6   1      924.10      868.70     13.42 o 
  -6   6   1     3376.90     3158.58     27.78 o 
  -5   6   1       37.14       50.22      3.73 o 
  -4   6   1     4061.75     3935.87     31.87 o 
  -3   6   1     1059.97     1049.28     13.51 o 
  -2   6   1      207.65      182.94      4.72 o 
  -1   6   1      820.28      890.09     12.86 o 
   0   6   1     8765.23     8668.67     58.23 o 
   1   6   1      376.54      335.18      5.73 o 
   2   6   1      335.89      285.35      5.99 o 
   3   6   1      292.94      301.54      6.43 o 
   4   6   1      940.37      943.22     11.76 o 
   5   6   1     1976.76     1930.32     19.14 o 
   6   6   1     3636.13     3599.54     36.13 o 
   7   6   1      376.22      354.30     11.66 o 
   8   6   1     1183.46     1174.17     18.40 o 
   9   6   1        6.46        5.91      4.46 o 
  10   6   1      173.86      201.50      9.08 o 
  11   6   1      169.92      177.45      9.14 o 
  12   6   1      383.91      377.76     12.48 o 
 -12   7   1      162.78      190.39     11.82 o 
 -11   7   1      574.15      565.02     14.40 o 
 -10   7   1      112.36      126.80      8.11 o 
  -9   7   1      190.45      197.65      8.54 o 
  -8   7   1      268.23      246.56      8.83 o 
  -7   7   1     1554.75     1488.60     20.56 o 
  -6   7   1      333.20      337.29      8.03 o 
  -5   7   1     1094.03     1069.82     13.58 o 
  -4   7   1       33.51       19.48      3.55 o 
  -3   7   1       98.26      100.85      4.39 o 
  -2   7   1      730.88      701.62     11.54 o 
  -1   7   1     3621.35     3693.00     34.51 o 
   0   7   1      126.63      123.10      4.39 o 
   1   7   1     3450.10     3456.01     28.83 o 
   2   7   1       34.76       39.97      3.48 o 
   3   7   1      580.40      530.38     10.00 o 
   4   7   1      162.67      164.58      6.01 o 
   5   7   1      193.50      200.47      7.37 o 
   6   7   1      765.27      729.65     13.78 o 
   7   7   1     1414.28     1377.24     20.12 o 
   8   7   1       50.46       49.37      5.73 o 
   9   7   1       40.79       26.19      5.42 o 
  10   7   1        3.71        0.00      5.11 o 
  11   7   1      238.36      229.21     10.49 o 
 -11   8   1        0.67        0.00      5.32 o 
 -10   8   1      112.48      124.03     11.14 o 
  -9   8   1      879.70      860.42     16.67 o 
  -8   8   1       20.63       12.45      4.55 o 
  -7   8   1      635.51      613.13     13.41 o 
  -6   8   1      150.84      148.79      7.04 o 
  -5   8   1       58.23       57.65      6.27 o 
  -4   8   1       75.49       81.35      4.63 o 
  -3   8   1      370.47      365.41      7.90 o 
  -2   8   1      254.10      216.69      6.21 o 
  -1   8   1      638.02      637.73     12.62 o 
   0   8   1      494.56      484.92     11.74 o 
   1   8   1      383.21      372.45      8.33 o 
   2   8   1      253.92      246.19      6.67 o 
   3   8   1      948.16      930.79     18.50 o 
   4   8   1      722.44      693.42     14.16 o 
   5   8   1      416.74      385.31     10.26 o 
   6   8   1       15.99       27.56      4.92 o 
   7   8   1       54.90       60.27      6.09 o 
   8   8   1      155.67      163.81      8.34 o 
   9   8   1      420.84      470.06     13.09 o 
  10   8   1       39.34       33.71      6.16 o 
 -10   9   1      265.84      245.99     10.41 o 
  -9   9   1      118.80      147.25      8.55 o 
  -8   9   1      904.85      905.38     17.13 o 
  -7   9   1      138.11      165.69      8.08 o 
  -6   9   1        2.20        0.00      4.15 o 
  -5   9   1       55.44       40.63      5.07 o 
  -4   9   1      240.99      254.28      8.54 o 
  -3   9   1       63.94       57.87      4.85 o 
  -2   9   1      721.42      719.28     13.06 o 
  -1   9   1       12.17        5.49      2.97 o 
   0   9   1       22.32       14.56      3.85 o 
   1   9   1       92.05       88.12      6.69 o 
   2   9   1      583.96      550.18     18.31 o 
   3   9   1      185.47      178.04     10.87 o 
   4   9   1      693.77      681.41     17.54 o 
   5   9   1      439.28      388.94     10.66 o 
   6   9   1       88.59       84.05      6.63 o 
   7   9   1       18.00       13.53      5.61 o 
   8   9   1      496.06      479.31     13.16 o 
   9   9   1       23.96       17.96      7.18 o 
  -8  10   1       22.50       22.79      5.60 o 
  -7  10   1       35.81       38.50      6.08 o 
  -6  10   1        5.91        6.74      5.60 o 
  -5  10   1       22.60       25.53      6.93 o 
  -4  10   1       44.77       41.46      5.68 o 
  -3  10   1       15.51       21.00      5.00 o 
  -2  10   1       17.51        9.67      4.94 o 
  -1  10   1       76.64       56.65     13.06 o 
   0  10   1       18.18       16.25      4.86 o 
   1  10   1      224.77      213.39      9.95 o 
   2  10   1        1.13        0.00      4.21 o 
   3  10   1       37.90       47.01      6.01 o 
   4  10   1       45.15       68.36      6.80 o 
   5  10   1      204.34      179.53      9.14 o 
   6  10   1        8.29        9.09      7.00 o 
   7  10   1        0.27        3.23      5.33 o 
   8  10   1      218.45      219.12     10.96 o 
  -6  11   1        0.11        0.00      4.96 o 
  -5  11   1      117.20      116.65      8.32 o 
  -4  11   1      374.11      404.28     12.72 o 
  -3  11   1        4.91        0.00      4.86 o 
  -2  11   1       67.40       78.76      9.65 o 
  -1  11   1       69.50       74.60      8.62 o 
   0  11   1        1.96        0.97      4.58 o 
   1  11   1       73.58       66.82      8.74 o 
   2  11   1      152.83      159.08      9.95 o 
   3  11   1      165.56      184.68      9.50 o 
   4  11   1       56.92       66.53      7.18 o 
   5  11   1      131.13      142.62      9.79 o 
   6  11   1       31.55       26.36      6.48 o 
  -3  12   1       71.96       67.84      9.23 o 
  -2  12   1       14.37       13.87      6.93 o 
  -1  12   1       53.24       48.56      9.79 o 
   0  12   1        0.94        0.30      7.02 o 
   1  12   1        3.75        3.31      6.78 o 
   2  12   1        0.62        1.56      6.67 o 
 -15   0   2      145.69      180.02     14.93 o 
 -14   0   2       40.49       28.70      6.80 o 
 -13   0   2      316.62      280.39     11.31 o 
 -12   0   2      870.36      815.97     17.28 o 
 -11   0   2     1432.73     1310.85     21.79 o 
 -10   0   2     1640.26     1642.10     23.99 o 
  -9   0   2      565.67      574.67     15.55 o 
  -8   0   2      845.49      878.69     14.93 o 
  -7   0   2     1486.20     1343.82     18.56 o 
  -6   0   2     4124.58     3933.95     40.43 o 
  -5   0   2     2591.87     2289.79     25.05 o 
  -4   0   2    17450.98    18441.29    163.72 o 
  -3   0   2     5069.66     5855.65     69.90 o 
  -2   0   2      105.34       98.49      5.27 o 
  -1   0   2    20228.49    22077.66    258.44 o 
   0   0   2    60197.13    63535.74    735.98 o 
   1   0   2    16632.80    19060.44    217.91 o 
   2   0   2       45.78       71.12      4.97 o 
   3   0   2     6733.53     7684.86     79.48 o 
   4   0   2    14568.60    15829.43    142.21 o 
   5   0   2     2761.11     2784.99     41.53 o 
   6   0   2    11864.02    11937.82    123.51 o 
   7   0   2     1614.98     1495.75     20.90 o 
   8   0   2       98.05       85.48      6.54 o 
   9   0   2      298.87      308.61     11.45 o 
  10   0   2       31.85       47.08      5.87 o 
  11   0   2      349.81      337.43     11.60 o 
  12   0   2      777.78      736.61     17.28 o 
  13   0   2      283.55      285.05     15.31 o 
  14   0   2       90.91      101.80     12.06 o 
 -15   1   2      275.08      299.46     10.10 o 
 -14   1   2       51.55       51.51      6.45 o 
 -13   1   2      120.46      106.45      5.72 o 
 -12   1   2      419.28      396.83     10.79 o 
 -11   1   2      427.50      422.17      8.59 o 
 -10   1   2      851.45      827.15     11.39 o 
  -9   1   2      460.12      501.15      8.30 o 
  -8   1   2      754.75      683.19      9.21 o 
  -7   1   2     2610.11     2740.12     21.99 o 
  -6   1   2     3944.47     3766.12     30.68 o 
  -5   1   2      883.73      828.53      8.53 o 
  -4   1   2      900.07      832.61      8.54 o 
  -3   1   2   101287.96    99475.51    822.83 o 
  -2   1   2     4931.06     5298.19     48.78 o 
  -1   1   2      562.61      600.33      6.48 o 
   0   1   2    17579.53    19078.66    192.11 o 
   1   1   2     2324.25     2267.15     29.96 o 
   2   1   2       28.06       20.70      2.35 o 
   3   1   2     3351.28     3210.67     25.56 o 
   4   1   2      386.22      370.13      5.82 o 
   5   1   2        1.44        2.28      1.45 o 
   6   1   2     1134.38     1098.66     12.19 o 
   7   1   2    12160.75    12141.89     84.87 o 
   8   1   2      103.47       88.76      4.40 o 
   9   1   2        0.57        0.00      3.01 o 
  10   1   2      193.34      194.03      6.27 o 
  11   1   2       71.48       58.18      5.49 o 
  12   1   2      255.61      273.23     11.34 o 
  13   1   2      188.66      170.73      8.82 o 
  14   1   2        5.99        0.00      5.81 o 
 -15   2   2      135.92      131.74      8.02 o 
 -14   2   2      783.66      764.93     13.95 o 
 -13   2   2      268.05      258.46      8.37 o 
 -12   2   2       89.76       88.55      5.56 o 
 -11   2   2        2.30        0.00      3.10 o 
 -10   2   2      134.52      142.62      5.35 o 
  -9   2   2     2402.26     2226.61     20.33 o 
  -8   2   2     2485.72     2337.10     20.31 o 
  -7   2   2     3317.30     3204.57     25.04 o 
  -6   2   2      634.04      631.86      7.86 o 
  -5   2   2      174.11      159.49      3.84 o 
  -4   2   2      703.34      676.46      7.11 o 
  -3   2   2     5192.01     5255.14     39.10 o 
  -2   2   2     5159.11     5845.31     49.37 o 
  -1   2   2    18714.33    20237.05    179.53 o 
   0   2   2      183.75      173.82      3.55 o 
   1   2   2     4672.98     4770.71     37.74 o 
   2   2   2     1050.77     1054.50     14.48 o 
   3   2   2     3541.58     3225.07     24.45 o 
   4   2   2    15047.59    15684.54    105.62 o 
   5   2   2     1313.12     1304.14     12.32 o 
   6   2   2       60.09       72.94      3.38 o 
   7   2   2        1.88        5.02      2.55 o 
   8   2   2      600.89      590.59      9.17 o 
   9   2   2     1142.42     1120.86     13.62 o 
  10   2   2      256.43      233.91      7.09 o 
  11   2   2      327.27      321.44     10.34 o 
  12   2   2       31.04       28.72      5.68 o 
  13   2   2      122.83      132.28      8.24 o 
 -15   3   2      265.41      256.57     11.06 o 
 -14   3   2       97.08      110.96      9.18 o 
 -13   3   2      842.38      811.88     14.02 o 
 -12   3   2       17.92       13.89      4.17 o 
 -11   3   2        7.73       11.24      3.81 o 
 -10   3   2      724.15      670.76     11.16 o 
  -9   3   2      862.83      868.09     12.72 o 
  -8   3   2     5495.99     5350.26     39.38 o 
  -7   3   2     2136.63     2082.75     18.20 o 
  -6   3   2        0.36        0.00      1.76 o 
  -5   3   2      142.73      152.39      6.68 o 
  -4   3   2       17.25        7.28      3.30 o 
  -3   3   2     4160.54     4166.32     34.70 o 
  -2   3   2      376.26      343.09      4.89 o 
  -1   3   2    15667.32    16479.97    116.05 o 
   0   3   2     4039.51     4014.96     30.60 o 
   1   3   2       97.93       93.08      3.13 o 
   2   3   2     8674.09     8946.52     61.36 o 
   3   3   2      235.29      303.25      5.08 o 
   4   3   2     5505.68     5511.77     40.43 o 
   5   3   2      213.80      183.79      5.08 o 
   6   3   2       13.43       12.72      2.56 o 
   7   3   2      629.81      571.05      8.64 o 
   8   3   2       96.59      101.24      4.62 o 
   9   3   2      422.83      391.02     10.44 o 
  10   3   2      951.15      957.10     17.82 o 
  11   3   2      468.14      485.22     13.53 o 
  12   3   2        0.22        0.00      4.63 o 
  13   3   2        0.14        0.00      5.05 o 
 -14   4   2      137.15      143.82     10.96 o 
 -13   4   2       44.58       54.62      6.71 o 
 -12   4   2      210.59      184.50      7.32 o 
 -11   4   2      619.08      610.31     11.41 o 
 -10   4   2       49.09       45.86      4.66 o 
  -9   4   2      172.24      166.40      6.00 o 
  -8   4   2        9.02       10.76      3.86 o 
  -7   4   2      705.13      708.70     11.27 o 
  -6   4   2      801.94      764.29     17.57 o 
  -5   4   2      278.55      271.11      6.73 o 
  -4   4   2     1280.59     1320.19     15.00 o 
  -3   4   2       28.56       23.55      2.14 o 
  -2   4   2     1262.71     1434.33     18.05 o 
  -1   4   2       25.47       21.15      1.84 o 
   0   4   2     1768.17     2169.73     16.58 o 
   1   4   2     2165.79     2406.56     19.27 o 
   2   4   2     2093.22     2431.47     19.74 o 
   3   4   2     2271.37     2445.11     20.26 o 
   4   4   2     1262.55     1313.96     12.60 o 
   5   4   2       27.29       20.58      2.44 o 
   6   4   2     1377.57     1331.15     15.45 o 
   7   4   2     3044.54     2930.39     28.22 o 
   8   4   2     1107.56     1064.93     16.59 o 
   9   4   2      290.22      290.60      9.43 o 
  10   4   2       35.57       25.34      5.69 o 
  11   4   2        0.39        2.37      5.14 o 
  12   4   2       11.54        9.05      5.16 o 
  13   4   2        0.44        0.00      5.04 o 
 -14   5   2       61.03       63.71      7.40 o 
 -13   5   2      171.50      190.42      9.47 o 
 -12   5   2      324.99      319.90     10.84 o 
 -11   5   2      728.42      731.36     14.92 o 
 -10   5   2      709.52      691.81     11.92 o 
  -9   5   2       74.48       66.14      4.83 o 
  -8   5   2      774.91      755.92     11.48 o 
  -7   5   2      170.29      138.79      5.60 o 
  -6   5   2      246.02      261.64      6.43 o 
  -5   5   2      403.59      357.84      6.89 o 
  -4   5   2      679.72      635.34     10.03 o 
  -3   5   2      809.55      868.03     10.93 o 
  -2   5   2     3402.59     3450.36     37.29 o 
  -1   5   2    12389.70    12721.53     91.86 o 
   0   5   2     1156.61     1221.89     12.78 o 
   1   5   2     1655.19     1658.62     14.14 o 
   2   5   2      403.14      330.04      5.52 o 
   3   5   2      955.19     1042.29     10.43 o 
   4   5   2     1090.29     1058.57     11.97 o 
   5   5   2      718.67      694.91     15.77 o 
   6   5   2      761.59      740.63     13.17 o 
   7   5   2      110.89      129.17      6.68 o 
   8   5   2      724.48      691.01     13.69 o 
   9   5   2       37.62       33.94      5.22 o 
  10   5   2        1.40        0.00      4.32 o 
  11   5   2      203.26      212.56     10.19 o 
  12   5   2       18.96       20.93      5.82 o 
 -13   6   2       40.09       33.89      6.50 o 
 -12   6   2       31.94       29.84      5.79 o 
 -11   6   2      157.85      164.36      8.49 o 
 -10   6   2       30.43       41.15      5.51 o 
  -9   6   2      279.11      277.23      8.55 o 
  -8   6   2      411.89      400.03      8.85 o 
  -7   6   2       54.13       45.39      4.44 o 
  -6   6   2        1.68        0.04      2.89 o 
  -5   6   2        3.23        4.53      2.70 o 
  -4   6   2      182.99      191.80      6.85 o 
  -3   6   2      290.03      316.41     13.67 o 
  -2   6   2     1142.12     1100.92     32.66 o 
  -1   6   2     1176.85     1287.43     13.90 o 
   0   6   2     1206.42     1295.21     13.16 o 
   1   6   2       71.81       58.09      2.92 o 
   2   6   2      231.63      226.83      5.69 o 
   3   6   2       28.97       28.74      2.98 o 
   4   6   2       22.31       25.03      3.39 o 
   5   6   2      588.44      580.49     11.46 o 
   6   6   2        1.48        0.88      4.47 o 
   7   6   2      279.01      294.26      9.40 o 
   8   6   2       36.88       16.95      4.66 o 
   9   6   2        1.44        0.00      4.29 o 
  10   6   2        4.95        4.54      5.42 o 
  11   6   2       54.61       69.25      7.65 o 
  12   6   2        4.43        5.43      5.29 o 
 -12   7   2        1.65        7.47      5.21 o 
 -11   7   2       46.20       62.63      6.68 o 
 -10   7   2      258.94      280.39     14.61 o 
  -9   7   2       94.49      103.60      6.84 o 
  -8   7   2        0.16        0.00      3.55 o 
  -7   7   2      319.31      310.24      7.97 o 
  -6   7   2       80.05       90.91      4.93 o 
  -5   7   2      919.47      914.73     12.31 o 
  -4   7   2      763.62      732.27     11.29 o 
  -3   7   2       35.07       36.11      4.28 o 
  -2   7   2      146.40      147.61      5.71 o 
  -1   7   2       17.83       30.26      3.26 o 
   0   7   2     1471.66     1436.84     20.34 o 
   1   7   2      768.69      736.30     10.93 o 
   2   7   2      626.83      629.63      9.58 o 
   3   7   2      295.31      321.85      9.30 o 
   4   7   2      272.43      265.42      8.11 o 
   5   7   2      892.97      845.41     14.45 o 
   6   7   2       90.06       91.33      6.23 o 
   7   7   2      240.42      253.64      9.09 o 
   8   7   2      245.94      251.77      9.35 o 
   9   7   2       26.06       18.96      5.41 o 
  10   7   2        0.02        0.00      4.96 o 
  11   7   2      165.32      178.82      9.55 o 
 -11   8   2      414.73      443.15     13.10 o 
 -10   8   2       69.88       79.54      8.11 o 
  -9   8   2      633.61      655.72     14.42 o 
  -8   8   2        1.62        4.66      4.13 o 
  -7   8   2      452.46      443.27     11.17 o 
  -6   8   2      592.93      580.75     10.45 o 
  -5   8   2      231.77      265.18      7.71 o 
  -4   8   2       27.58       26.71      3.64 o 
  -3   8   2      109.67      118.99      5.85 o 
  -2   8   2        3.53        7.78      2.25 o 
  -1   8   2      141.47      143.43      6.06 o 
   0   8   2      639.19      700.37     11.28 o 
   1   8   2      227.89      227.81      6.85 o 
   2   8   2      287.13      280.45      9.11 o 
   3   8   2        0.31        0.00      3.69 o 
   4   8   2       82.36       75.93      5.70 o 
   5   8   2       15.85       12.52      4.50 o 
   6   8   2      730.01      661.38     13.83 o 
   7   8   2      329.07      293.86     10.36 o 
   8   8   2      218.86      201.63      9.91 o 
   9   8   2       85.35       80.98      7.94 o 
  10   8   2       50.59       44.42      6.69 o 
 -10   9   2        5.03        6.87      5.24 o 
  -9   9   2      315.48      300.50     11.20 o 
  -8   9   2      123.09      117.42      7.42 o 
  -7   9   2      233.22      239.41      9.03 o 
  -6   9   2      607.21      647.43     13.34 o 
  -5   9   2        0.88        0.00      3.32 o 
  -4   9   2       63.06       51.97      6.04 o 
  -3   9   2      242.20      261.49      9.06 o 
  -2   9   2        2.26        2.40      2.91 o 
  -1   9   2      244.84      239.41      9.12 o 
   0   9   2      403.67      417.44      9.43 o 
   1   9   2      356.26      349.82     10.33 o 
   2   9   2       36.44       35.50      5.20 o 
   3   9   2      207.75      202.58      8.68 o 
   4   9   2       32.12       39.10      5.63 o 
   5   9   2       72.20       73.26      6.76 o 
   6   9   2       20.67       10.78      5.29 o 
   7   9   2      130.95      134.94      8.67 o 
   8   9   2      304.56      331.59     11.23 o 
   9   9   2       46.35       47.33      6.75 o 
  -9  10   2       16.54       19.01      5.69 o 
  -8  10   2      527.41      546.02     22.16 o 
  -7  10   2      275.46      297.57     10.54 o 
  -6  10   2      191.74      194.75      9.30 o 
  -5  10   2       77.55       73.07      6.70 o 
  -4  10   2       54.91       66.06      6.50 o 
  -3  10   2      572.03      570.18     23.41 o 
  -2  10   2      147.50      155.72      6.86 o 
  -1  10   2      158.62      173.42      8.27 o 
   0  10   2       59.54       69.63      6.96 o 
   1  10   2       86.63       97.01      7.03 o 
   2  10   2      210.24      203.62     11.04 o 
   3  10   2      626.21      626.12     16.02 o 
   4  10   2      706.69      739.39     21.30 o 
   5  10   2      120.96      124.12     12.91 o 
   6  10   2       32.56       25.73      5.55 o 
   7  10   2       23.06       18.93      5.53 o 
  -7  11   2      135.42      143.33      9.21 o 
  -6  11   2      118.42      122.72      8.59 o 
  -5  11   2        1.48        3.28      4.99 o 
  -4  11   2       44.73       41.80      6.26 o 
  -3  11   2      173.39      183.70     10.02 o 
  -2  11   2      356.80      364.95     19.07 o 
  -1  11   2        2.52        0.00      4.64 o 
   0  11   2       91.85      116.80      8.64 o 
   1  11   2       92.09      104.82      9.79 o 
   2  11   2       40.15       34.48      9.46 o 
   3  11   2      140.22      158.19     10.20 o 
   4  11   2      168.51      203.90     11.09 o 
   5  11   2       56.56       51.99      9.29 o 
  -3  12   2       14.17        7.77     14.45 o 
  -2  12   2        3.81       11.11     10.46 o 
  -1  12   2      118.70      131.90     15.99 o 
   0  12   2      328.09      362.32     15.85 o 
   1  12   2      115.19      127.48     18.59 o 
 -15   1   3       24.72       30.48      5.59 o 
 -14   1   3        0.34        0.00      4.05 o 
 -13   1   3      165.69      161.15      6.52 o 
 -12   1   3      630.91      608.99     12.00 o 
 -11   1   3      636.72      614.10     10.30 o 
 -10   1   3      972.98      909.93     11.98 o 
  -9   1   3      229.84      203.05      5.51 o 
  -8   1   3     1746.42     1570.55     15.10 o 
  -7   1   3     2967.37     2760.49     23.83 o 
  -6   1   3      819.12      669.20      8.58 o 
  -5   1   3      616.63      560.82      6.70 o 
  -4   1   3    22037.36    22633.25    149.22 o 
  -3   1   3     1197.09     1324.95     13.57 o 
  -2   1   3    10105.19    11061.72     99.63 o 
  -1   1   3    14352.12    15762.56    157.75 o 
   0   1   3     1748.85     1936.66     17.82 o 
   1   1   3     1541.28     1627.73     17.09 o 
   2   1   3      120.71      180.37      4.26 o 
   3   1   3      292.38      336.07      5.57 o 
   4   1   3      822.31      848.07      9.34 o 
   5   1   3      434.59      387.82      6.18 o 
   6   1   3     3117.41     3094.70     24.52 o 
   7   1   3      102.75      104.19      4.25 o 
   8   1   3      134.05      144.34      5.10 o 
   9   1   3       68.09       68.62      4.38 o 
  10   1   3      107.97      115.00      5.85 o 
  11   1   3      311.73      306.20      9.25 o 
  12   1   3      341.30      356.54     10.47 o 
  13   1   3       55.41       61.22      7.55 o 
 -15   2   3      181.86      178.64      8.13 o 
 -14   2   3        2.69        4.99      4.17 o 
 -13   2   3      541.55      522.40     11.14 o 
 -12   2   3      275.31      247.84      7.20 o 
 -11   2   3     1464.88     1422.75     16.16 o 
 -10   2   3        3.43        0.00      2.88 o 
  -9   2   3     3981.64     3693.13     29.54 o 
  -8   2   3     2092.69     2174.44     19.17 o 
  -7   2   3       60.81       55.90      3.03 o 
  -6   2   3      432.46      410.39      6.54 o 
  -5   2   3      701.93      628.08      7.65 o 
  -4   2   3       80.29      126.32      4.42 o 
  -3   2   3     2036.18     2013.76     15.89 o 
  -2   2   3     1413.30     1449.09     12.57 o 
  -1   2   3     5094.49     5436.60     50.12 o 
   0   2   3     1203.49     1205.83     10.69 o 
   1   2   3     1583.14     1581.06     14.99 o 
   2   2   3      973.46      950.76      9.11 o 
   3   2   3     1885.24     2001.66     16.77 o 
   4   2   3       75.50       85.95      3.28 o 
   5   2   3       67.65       88.04      3.58 o 
   6   2   3     3502.61     3539.19     27.38 o 
   7   2   3      121.89      144.14      4.73 o 
   8   2   3      576.14      603.41      9.33 o 
   9   2   3       22.96       29.49      3.99 o 
  10   2   3        8.44        5.29      3.76 o 
  11   2   3      425.92      420.09     11.49 o 
  12   2   3       98.83       92.05      7.32 o 
  13   2   3      356.91      373.81     12.16 o 
 -15   3   3      339.28      359.04     12.32 o 
 -14   3   3       29.72       33.67      5.29 o 
 -13   3   3      487.43      484.25     10.99 o 
 -12   3   3       18.57       13.31      4.12 o 
 -11   3   3        3.53        6.72      3.83 o 
 -10   3   3      143.59      146.49      5.96 o 
  -9   3   3      613.29      610.60      9.31 o 
  -8   3   3      789.32      738.39      9.76 o 
  -7   3   3     3245.42     3229.86     25.34 o 
  -6   3   3       27.37       35.53      3.00 o 
  -5   3   3       55.67       71.12      2.76 o 
  -4   3   3      580.96      595.10      7.50 o 
  -3   3   3      284.82      234.87      3.92 o 
  -2   3   3       71.82       98.28      3.52 o 
  -1   3   3     2311.00     2293.76     20.16 o 
   0   3   3     1966.43     2084.81     21.54 o 
   1   3   3      744.36      792.73      8.50 o 
   2   3   3      609.09      635.39      7.23 o 
   3   3   3     2238.82     2157.48     19.06 o 
   4   3   3     1082.57     1103.22     12.22 o 
   5   3   3     3008.56     2829.77     23.48 o 
   6   3   3      552.66      546.47      8.49 o 
   7   3   3     1467.74     1427.82     16.69 o 
   8   3   3      768.31      720.26     12.93 o 
   9   3   3      776.69      754.28     14.18 o 
  10   3   3      571.16      532.31     12.43 o 
  11   3   3      283.29      293.30     11.21 o 
  12   3   3       67.60       63.46      6.84 o 
  13   3   3       40.65       32.35      6.40 o 
 -15   4   3       17.05       20.60      6.22 o 
 -14   4   3     1062.01     1120.06     20.36 o 
 -13   4   3        1.15        0.00      4.07 o 
 -12   4   3       54.88       60.55      5.31 o 
 -11   4   3       56.83       73.88      5.35 o 
 -10   4   3       14.96       11.57      3.73 o 
  -9   4   3      929.37      890.37     12.56 o 
  -8   4   3     5914.32     5687.52     44.33 o 
  -7   4   3     1215.22     1117.92     11.97 o 
  -6   4   3     3347.58     3222.12     24.91 o 
  -5   4   3       64.54       93.09      2.97 o 
  -4   4   3       23.43       23.19      2.59 o 
  -3   4   3      505.92      429.56      5.89 o 
  -2   4   3    15192.31    15444.60    103.23 o 
  -1   4   3     2867.11     2993.34     21.78 o 
   0   4   3      864.53      790.10     11.63 o 
   1   4   3      432.78      406.72      5.77 o 
   2   4   3      412.89      524.15      6.87 o 
   3   4   3     1267.13     1153.99     14.18 o 
   4   4   3     3348.65     3107.50     25.44 o 
   5   4   3     2868.30     2830.24     22.77 o 
   6   4   3       90.79       79.18      4.59 o 
   7   4   3      184.10      167.44      7.66 o 
   8   4   3     2345.96     2370.32     29.82 o 
   9   4   3      208.33      208.84      8.43 o 
  10   4   3      542.36      558.31     18.63 o 
  11   4   3      111.41      108.10      9.18 o 
  12   4   3      123.75      117.84      8.29 o 
 -14   5   3       27.96       24.95      6.28 o 
 -13   5   3       35.90       36.28      9.16 o 
 -12   5   3       92.64       80.15      6.24 o 
 -11   5   3       12.27       10.03      4.57 o 
 -10   5   3      784.60      722.21     12.10 o 
  -9   5   3      399.07      364.88      9.08 o 
  -8   5   3     1915.20     1896.98     21.07 o 
  -7   5   3     1167.81     1173.73     16.05 o 
  -6   5   3     1093.45     1028.29     14.21 o 
  -5   5   3      362.56      381.56      7.03 o 
  -4   5   3      917.62      943.70     14.55 o 
  -3   5   3     1283.35     1286.68     12.92 o 
  -2   5   3      836.65      934.92     10.01 o 
  -1   5   3     2493.31     2603.39     20.16 o 
   0   5   3      818.08      745.31      8.24 o 
   1   5   3       16.95       16.45      1.98 o 
   2   5   3       59.00       40.00      3.50 o 
   3   5   3      628.90      607.29      8.95 o 
   4   5   3     1768.06     1877.57     19.31 o 
   5   5   3     1244.37     1239.40     16.85 o 
   6   5   3     1912.44     1881.97     22.84 o 
   7   5   3     1918.17     1808.44     24.78 o 
   8   5   3      506.25      503.76     17.86 o 
   9   5   3       91.81       92.00      6.61 o 
  10   5   3        0.59        0.00      4.23 o 
  11   5   3       29.06       21.21      5.55 o 
  12   5   3       81.33       90.30      8.01 o 
 -14   6   3       33.81       31.17      6.76 o 
 -13   6   3        1.02        3.74      5.37 o 
 -12   6   3       61.24       62.69      6.69 o 
 -11   6   3      785.22      808.16     16.09 o 
 -10   6   3      186.61      158.83      6.66 o 
  -9   6   3      588.94      605.16     11.09 o 
  -8   6   3      130.79      131.45      6.13 o 
  -7   6   3     1183.82     1112.07     14.05 o 
  -6   6   3     1049.87     1013.20     14.81 o 
  -5   6   3     5749.52     5606.86     43.15 o 
  -4   6   3     3172.84     3249.65     31.05 o 
  -3   6   3     3361.60     3251.44     30.61 o 
  -2   6   3      325.39      358.02      6.08 o 
  -1   6   3     4241.39     4277.90     31.35 o 
   0   6   3     2742.34     2781.26     22.00 o 
   1   6   3     4054.03     3820.25     28.52 o 
   2   6   3       62.86       55.34      3.31 o 
   3   6   3      975.13      951.48     13.39 o 
   4   6   3       40.47       45.97      4.81 o 
   5   6   3     1419.14     1392.06     22.88 o 
   6   6   3       82.10       79.55      7.06 o 
   7   6   3      847.25      799.69     15.91 o 
   8   6   3      156.74      138.02      8.11 o 
   9   6   3      113.62      107.52      7.25 o 
  10   6   3       26.45       29.33      5.64 o 
  11   6   3      233.16      242.84     10.44 o 
 -13   7   3        0.06        4.93      5.62 o 
 -12   7   3      651.36      642.90     15.33 o 
 -11   7   3      190.30      189.98      9.07 o 
 -10   7   3     1695.79     1607.62     23.03 o 
  -9   7   3      129.64      122.79      6.06 o 
  -8   7   3        0.79        0.00      3.21 o 
  -7   7   3       18.08       14.56      3.61 o 
  -6   7   3      559.09      509.76     12.57 o 
  -5   7   3      421.33      410.72      9.35 o 
  -4   7   3      805.04      817.99     12.89 o 
  -3   7   3     1899.17     1850.95     25.08 o 
  -2   7   3     1691.09     1554.03     16.17 o 
  -1   7   3      248.78      271.65      6.23 o 
   0   7   3     4262.11     4337.51     37.20 o 
   1   7   3      373.00      350.63      7.08 o 
   2   7   3     1043.12     1037.53     14.97 o 
   3   7   3     1060.97     1096.09     16.78 o 
   4   7   3      387.00      365.31     10.27 o 
   5   7   3       56.43       54.25      6.56 o 
   6   7   3      598.53      620.77     14.07 o 
   7   7   3      297.53      304.60      9.79 o 
   8   7   3      422.11      432.34     11.79 o 
   9   7   3       24.44       19.87      5.53 o 
  10   7   3        1.35        8.19      5.14 o 
 -12   8   3       67.79       89.00      7.87 o 
 -11   8   3      111.95      105.57      7.90 o 
 -10   8   3      324.72      327.85     11.05 o 
  -9   8   3        1.11        0.00      4.35 o 
  -8   8   3      489.07      503.44     12.08 o 
  -7   8   3      210.78      222.83      7.25 o 
  -6   8   3      460.91      473.41      9.56 o 
  -5   8   3       53.31       50.72      5.25 o 
  -4   8   3      795.65      810.89     20.96 o 
  -3   8   3      145.15      160.38      8.85 o 
  -2   8   3      959.07      898.93     24.25 o 
  -1   8   3     1790.60     1726.11     19.33 o 
   0   8   3        2.88        4.13      3.47 o 
   1   8   3       55.46       56.95      5.91 o 
   2   8   3      744.65      779.50     13.49 o 
   3   8   3        3.08       13.39      4.12 o 
   4   8   3     1518.05     1416.73     19.76 o 
   5   8   3        5.96        1.00      3.91 o 
   6   8   3       57.01       73.49      6.16 o 
   7   8   3       28.65       29.83      5.35 o 
   8   8   3       80.15       80.41      8.36 o 
   9   8   3        4.77        6.96      5.26 o 
 -11   9   3        4.79        9.93      5.62 o 
 -10   9   3       24.19       27.85      5.83 o 
  -9   9   3      274.22      271.83     10.10 o 
  -8   9   3       17.06       11.61      4.77 o 
  -7   9   3      816.44      779.94     15.05 o 
  -6   9   3      127.74      145.21      6.28 o 
  -5   9   3       16.17       13.68      3.62 o 
  -4   9   3      170.19      160.79      8.68 o 
  -2   9   3     1174.44     1103.27     20.51 o 
  -1   9   3      106.86      118.73      7.37 o 
   0   9   3      215.38      196.96      9.21 o 
   1   9   3        5.66        0.00      3.92 o 
   2   9   3        1.93        0.99      4.04 o 
   3   9   3      611.71      606.84     18.90 o 
   4   9   3       28.83       35.79      5.14 o 
   5   9   3     1032.51     1028.85     17.59 o 
   6   9   3       40.98       33.10      5.74 o 
   7   9   3       12.74        0.89      4.79 o 
   8   9   3       80.82       78.03      7.29 o 
  -9  10   3        4.83        8.77      5.40 o 
  -8  10   3        0.12        3.73      4.96 o 
  -7  10   3        0.36        0.00      4.52 o 
  -6  10   3       18.83       22.18      5.44 o 
  -5  10   3       40.28       35.42      5.62 o 
  -4  10   3       93.19       86.93      6.73 o 
  -3  10   3       70.44       69.87      6.33 o 
  -2  10   3      165.43      168.85     16.44 o 
  -1  10   3        5.68        0.59      4.02 o 
   0  10   3       24.15       22.38      5.12 o 
   1  10   3        0.09        0.00      4.17 o 
   2  10   3        0.89        0.00      4.76 o 
   3  10   3        2.10        7.85      5.62 o 
   4  10   3       40.66       53.15      7.45 o 
   5  10   3       53.88       56.49      8.84 o 
   6  10   3        1.46        0.00      5.54 o 
   7  10   3       21.55       19.91      6.89 o 
  -7  11   3       27.32       44.72      7.53 o 
  -6  11   3       39.89       37.95      7.01 o 
  -5  11   3       34.18       32.54      6.77 o 
  -4  11   3      218.64      222.37     12.10 o 
  -3  11   3      112.10      100.49     12.31 o 
  -2  11   3       95.94      111.85     10.03 o 
  -1  11   3      226.97      257.21     13.21 o 
   0  11   3        0.86        0.00      7.26 o 
   1  11   3       47.82       44.96      8.47 o 
   2  11   3      211.30      208.47     13.06 o 
   3  11   3      116.42      111.02     10.64 o 
   4  11   3       10.19        2.40      6.94 o 
   5  11   3        6.02        9.52      7.06 o 
  -3  12   3       27.61       16.41     10.62 o 
  -2  12   3      111.26      110.41     21.59 o 
  -1  12   3       43.64       28.67      8.12 o 
   0  12   3       21.85       39.45      8.69 o 
 -16   0   4        2.05        0.00      7.08 o 
 -15   0   4      614.97      649.45     17.41 o 
 -14   0   4        2.28        0.21      5.10 o 
 -13   0   4      647.68      596.11     15.30 o 
 -12   0   4      213.37      252.63     14.14 o 
 -11   0   4     3423.31     3066.98     37.83 o 
 -10   0   4      762.27      908.16     16.66 o 
  -9   0   4     5647.01     5249.86     54.95 o 
  -8   0   4       69.38       78.85      5.15 o 
  -7   0   4      789.44      770.36     12.84 o 
  -6   0   4      112.44      127.48      4.98 o 
  -5   0   4     5290.51     4803.91     46.83 o 
  -4   0   4     2334.27     2551.37     34.32 o 
  -3   0   4    24998.66    26769.80    419.79 o 
  -2   0   4    34974.81    36744.66    423.08 o 
  -1   0   4     1822.52     2000.78     25.63 o 
   0   0   4      443.78      474.78      8.82 o 
   1   0   4    57149.95    59466.28    687.86 o 
   2   0   4      139.68      165.66      5.72 o 
   3   0   4    22449.70    23733.24    234.41 o 
   4   0   4    12306.70    13885.62    126.42 o 
   5   0   4     4531.07     4705.17     48.10 o 
   6   0   4       19.87       19.84      3.85 o 
   7   0   4      848.68      823.93     15.11 o 
   8   0   4      154.86      171.32      7.75 o 
   9   0   4       11.41       21.21      5.06 o 
  10   0   4       45.67       46.21      8.13 o 
  11   0   4      555.90      553.51     20.38 o 
  12   0   4       20.19       20.57      8.16 o 
  13   0   4      648.05      761.95     25.88 o 
 -16   1   4      258.48      270.67      9.63 o 
 -15   1   4       61.88       62.52      6.01 o 
 -14   1   4       27.13       27.98      4.52 o 
 -13   1   4        0.87        0.00      3.27 o 
 -12   1   4     2067.99     1935.61     20.17 o 
 -11   1   4       14.98       19.61      3.95 o 
 -10   1   4     2521.87     2353.12     21.49 o 
  -9   1   4      757.75      667.16      9.56 o 
  -8   1   4      199.51      156.75      4.59 o 
  -7   1   4      873.99      816.47      9.47 o 
  -6   1   4     3027.70     2959.70     22.46 o 
  -5   1   4        3.74        1.96      1.63 o 
  -4   1   4    16838.59    17743.25    117.76 o 
  -3   1   4     3032.98     3451.87     28.40 o 
  -2   1   4        9.87        8.22      1.45 o 
  -1   1   4        1.65        4.08      1.72 o 
   0   1   4     1037.91     1097.42     11.25 o 
   1   1   4     2847.37     3240.25     26.87 o 
   2   1   4     2606.52     2629.78     20.26 o 
   3   1   4     5537.17     5715.19     41.01 o 
   4   1   4     2094.28     2265.52     18.18 o 
   5   1   4      778.62      744.21      8.96 o 
   6   1   4     3834.95     3728.73     31.76 o 
   7   1   4        1.42        2.57      2.69 o 
   8   1   4      637.29      653.60      9.87 o 
   9   1   4      180.51      185.11      6.02 o 
  10   1   4        1.99        0.37      3.69 o 
  11   1   4      178.52      186.43      7.78 o 
  12   1   4      390.87      413.08     13.80 o 
  13   1   4       25.43       30.19      7.80 o 
 -16   2   4        5.46        0.29      4.78 o 
 -15   2   4       59.71       60.44      5.99 o 
 -14   2   4      865.64      904.63     15.06 o 
 -13   2   4       10.00        5.36      4.07 o 
 -12   2   4      287.47      315.69      7.97 o 
 -11   2   4       17.21       14.13      3.58 o 
 -10   2   4      362.90      372.66      7.87 o 
  -9   2   4      543.35      513.15      8.50 o 
  -8   2   4     8253.80     7788.73     53.87 o 
  -7   2   4       98.79       95.21      3.76 o 
  -6   2   4     4332.88     4212.95     30.34 o 
  -5   2   4      210.47      220.22      4.81 o 
  -4   2   4      113.08      165.30      3.76 o 
  -3   2   4      800.55      869.58      9.61 o 
  -2   2   4    15586.63    16109.87    113.44 o 
  -1   2   4     2166.97     2269.34     31.41 o 
   0   2   4     3305.41     3314.49     56.81 o 
   1   2   4       33.07       40.88      2.45 o 
   2   2   4      115.20      127.07      3.16 o 
   3   2   4       20.84       31.18      2.29 o 
   4   2   4    11658.77    11806.66     81.33 o 
   5   2   4      310.88      329.00      5.96 o 
   6   2   4      372.80      352.38      6.63 o 
   7   2   4      385.71      352.30      7.14 o 
   8   2   4      527.73      486.17     10.04 o 
   9   2   4        8.14        7.36      3.81 o 
  10   2   4      937.42      933.91     15.11 o 
  11   2   4        0.59        0.38      4.52 o 
  12   2   4       91.01       87.37      7.40 o 
 -15   3   4      385.58      361.78     10.55 o 
 -14   3   4       44.70       41.39      5.41 o 
 -13   3   4      435.06      426.12     10.29 o 
 -12   3   4       96.09       89.70      5.66 o 
 -11   3   4      501.59      472.04     11.38 o 
 -10   3   4     1127.47     1076.54     13.21 o 
  -9   3   4     5311.06     5156.12     38.74 o 
  -8   3   4      122.40      110.40      4.39 o 
  -7   3   4     8557.34     8709.81     59.00 o 
  -6   3   4       10.64        7.36      1.96 o 
  -5   3   4     1457.02     1526.74     13.33 o 
  -4   3   4      829.10      904.47      8.85 o 
  -3   3   4      222.48      213.86      5.12 o 
  -2   3   4     5380.57     5758.72     45.93 o 
  -1   3   4     2145.09     2128.85     18.56 o 
   0   3   4      777.14      799.93      9.86 o 
   1   3   4       89.30       85.57      3.54 o 
   2   3   4     1452.73     1737.07     14.97 o 
   3   3   4     1361.25     1329.60     12.77 o 
   4   3   4        0.47        1.27      2.08 o 
   5   3   4     4681.89     4609.26     33.77 o 
   6   3   4      294.95      281.05      6.66 o 
   7   3   4       58.09       57.21      4.57 o 
   8   3   4       37.28       34.75      4.44 o 
   9   3   4      148.69      154.77      7.52 o 
  10   3   4       13.11       12.66      4.82 o 
  11   3   4      624.56      648.24     16.72 o 
  12   3   4       72.91       79.18      7.32 o 
 -15   4   4      244.19      293.50     12.01 o 
 -14   4   4       21.31       20.54      5.12 o 
 -13   4   4        1.54        0.00      4.00 o 
 -12   4   4        2.00        0.00      3.66 o 
 -11   4   4      249.45      252.32      7.70 o 
 -10   4   4      501.69      490.33      9.84 o 
  -9   4   4       89.53       88.75      5.81 o 
  -8   4   4       47.32       49.93      4.32 o 
  -7   4   4        5.80        2.62      2.20 o 
  -6   4   4      226.59      215.66      5.37 o 
  -5   4   4     2260.55     2176.40     17.77 o 
  -4   4   4      674.74      710.09      7.93 o 
  -3   4   4      318.75      308.43      4.84 o 
  -2   4   4     1755.88     1880.85     15.04 o 
  -1   4   4     3592.20     3901.48     29.10 o 
   0   4   4     2048.93     2224.43     18.15 o 
   1   4   4       48.57       83.77      2.96 o 
   2   4   4      192.32      213.26      5.18 o 
   3   4   4       22.83       24.58      2.37 o 
   4   4   4       80.80       82.46      3.55 o 
   5   4   4        2.49        3.03      2.93 o 
   6   4   4       22.72       27.79      3.82 o 
   7   4   4     1259.96     1271.42     18.29 o 
   8   4   4       57.06       54.65      5.56 o 
   9   4   4       16.95       15.32      4.79 o 
  10   4   4       72.44       71.38      6.48 o 
  11   4   4        0.53        0.00      4.62 o 
  12   4   4        2.55        0.00      4.97 o 
 -14   5   4      112.61      128.48      8.74 o 
 -13   5   4      148.86      143.99      7.81 o 
 -12   5   4       60.98       64.74      5.60 o 
 -11   5   4        1.73        0.00      3.71 o 
 -10   5   4      511.34      516.54     10.37 o 
  -9   5   4      308.94      320.91      8.00 o 
  -8   5   4      490.05      442.60      9.77 o 
  -7   5   4      315.42      296.06      9.88 o 
  -6   5   4      790.83      825.19     12.42 o 
  -5   5   4      151.02      147.71      4.81 o 
  -4   5   4     3726.84     3525.43     28.13 o 
  -3   5   4      953.79      997.04     11.48 o 
  -2   5   4        1.20        0.00      1.72 o 
  -1   5   4     5388.39     5696.94     39.28 o 
   0   5   4     5796.18     5894.98     48.64 o 
   1   5   4     1082.14     1156.67     14.24 o 
   2   5   4     1017.74      981.04     10.82 o 
   3   5   4      770.97      769.77     10.67 o 
   4   5   4      658.97      674.79     11.62 o 
   5   5   4      464.58      412.85     10.12 o 
   6   5   4      350.13      324.79      9.32 o 
   7   5   4       27.22       12.84      4.66 o 
   8   5   4        9.80        7.91      4.39 o 
   9   5   4      116.60      128.60      7.44 o 
  10   5   4        0.72        0.00      4.79 o 
  11   5   4       70.86       80.68      7.60 o 
 -14   6   4       61.35       77.05      7.71 o 
 -13   6   4       65.39       75.88      7.31 o 
 -12   6   4        1.23        2.02      4.53 o 
 -11   6   4       90.60       82.96      5.84 o 
 -10   6   4      145.00      151.11      7.00 o 
  -9   6   4      495.07      479.91     10.98 o 
  -8   6   4      444.41      445.82      9.17 o 
  -7   6   4      101.42       92.42      4.77 o 
  -6   6   4      110.12      108.53      5.56 o 
  -5   6   4       58.05       78.91      4.15 o 
  -4   6   4      931.86      980.46     13.28 o 
  -3   6   4       36.79       36.92      3.16 o 
  -2   6   4      695.72      702.01      8.66 o 
  -1   6   4       76.85       98.34      3.55 o 
   0   6   4       38.62       56.22      2.97 o 
   1   6   4       20.95       19.14      2.61 o 
   2   6   4       63.72       53.63      5.41 o 
   3   6   4      370.47      383.58      9.08 o 
   4   6   4      262.39      268.13      8.03 o 
   5   6   4        0.05        0.00      3.45 o 
   6   6   4       19.53       15.15      4.46 o 
   7   6   4       87.96       80.09      6.40 o 
   8   6   4       20.51       19.17      4.99 o 
   9   6   4       22.13        8.03      4.89 o 
  10   6   4       72.13       71.34      6.94 o 
  11   6   4       18.68       10.56      5.68 o 
 -13   7   4       21.52       20.07      5.99 o 
 -12   7   4       12.75       16.97      5.34 o 
 -11   7   4        5.09        4.68      4.64 o 
 -10   7   4      213.23      204.00      8.64 o 
  -9   7   4       41.32       43.16      4.97 o 
  -8   7   4       16.27        9.53      3.01 o 
  -7   7   4       96.07      106.78      5.20 o 
  -6   7   4     1191.46     1187.24     16.85 o 
  -5   7   4        0.66        0.00      2.86 o 
  -4   7   4     4135.02     4090.56     38.31 o 
  -3   7   4      580.19      571.93      9.17 o 
  -2   7   4      814.06      784.74     11.19 o 
  -1   7   4      599.50      545.32      8.05 o 
   0   7   4      653.07      661.67     12.18 o 
   1   7   4      116.26      109.75      5.37 o 
   2   7   4      234.88      223.16      7.37 o 
   3   7   4      323.63      332.90      9.99 o 
   4   7   4       97.33      102.42      6.18 o 
   5   7   4       11.74       14.38      4.46 o 
   6   7   4      901.50      889.30     15.84 o 
   7   7   4       24.39       28.61      5.31 o 
   8   7   4      478.56      491.48     12.75 o 
   9   7   4       12.54        5.52      5.02 o 
  10   7   4        4.75       10.25      5.56 o 
 -12   8   4        1.51        0.51      5.36 o 
 -11   8   4      428.49      438.64     12.62 o 
 -10   8   4      111.88      127.29      7.74 o 
  -9   8   4      901.71      928.06     21.35 o 
  -8   8   4      121.71      116.50      5.95 o 
  -7   8   4      323.75      288.48      9.06 o 
  -6   8   4       12.69       11.67      3.49 o 
  -5   8   4      320.54      324.60     12.08 o 
  -4   8   4        0.74        3.68      2.50 o 
  -3   8   4     1638.94     1607.63     17.51 o 
  -2   8   4       46.54       36.78      4.15 o 
  -1   8   4      493.05      517.98     12.36 o 
   0   8   4       95.26      110.19      7.87 o 
   1   8   4      593.29      582.23     11.45 o 
   2   8   4        0.26        0.00      3.41 o 
   3   8   4       84.14       92.81      6.40 o 
   4   8   4       11.28       16.96      4.38 o 
   5   8   4      177.60      175.60      7.88 o 
   6   8   4      235.27      220.73      8.85 o 
   7   8   4      755.12      723.65     15.31 o 
   8   8   4       54.16       63.05      6.79 o 
   9   8   4      105.50      113.11      8.92 o 
 -11   9   4       83.87       93.94      8.44 o 
 -10   9   4      363.95      347.58     11.43 o 
  -9   9   4      112.09      122.51      7.65 o 
  -8   9   4      106.76      122.47      7.34 o 
  -7   9   4      423.34      437.42     10.90 o 
  -6   9   4       13.56        4.54      2.63 o 
  -5   9   4        0.31        0.00      3.12 o 
  -4   9   4       23.10       22.43      5.68 o 
  -3   9   4      354.38      357.35     11.54 o 
  -2   9   4        0.60        2.22      4.01 o 
  -1   9   4      158.32      181.92      9.45 o 
   0   9   4     1035.29      987.90     17.33 o 
   1   9   4        8.40        9.36      4.33 o 
   2   9   4        1.38        0.00      3.99 o 
   3   9   4      214.38      203.43      9.14 o 
   4   9   4       18.21       12.23      4.95 o 
   5   9   4      132.11      139.64      9.31 o 
   6   9   4       52.98       63.97      7.78 o 
   7   9   4       10.09        6.18      5.85 o 
   8   9   4       26.50       23.56      7.02 o 
  -9  10   4      130.97      123.88      8.13 o 
  -8  10   4      410.65      414.67     11.82 o 
  -7  10   4        0.04        5.60      4.96 o 
  -6  10   4      198.88      206.52     11.61 o 
  -5  10   4      171.69      161.31      8.09 o 
  -4  10   4      441.48      461.01     11.32 o 
  -3  10   4        5.85        4.61      6.63 o 
  -2  10   4     1348.14     1387.69     27.63 o 
  -1  10   4       58.03       37.00      8.83 o 
   0  10   4      521.86      535.71     17.33 o 
   1  10   4        5.26        0.00      5.89 o 
   2  10   4       71.13       82.68      9.17 o 
   3  10   4       60.09       64.42     11.43 o 
   4  10   4      820.57      879.89     23.16 o 
   5  10   4       42.20       52.26      8.90 o 
   6  10   4       14.33        5.88      5.86 o 
  -7  11   4      277.19      297.11     14.50 o 
  -6  11   4       65.46       77.93     10.03 o 
  -5  11   4        3.00       13.65      9.29 o 
  -4  11   4       31.55       29.37      7.32 o 
  -3  11   4      316.64      301.15     13.71 o 
  -2  11   4        8.66        5.78      6.60 o 
  -1  11   4      404.67      385.95     15.82 o 
   0  11   4      164.39      162.45     11.98 o 
   1  11   4       19.38       21.08      7.56 o 
   2  11   4       26.74       42.62      8.57 o 
   3  11   4      233.44      282.90     14.86 o 
   4  11   4        1.57        0.00      6.29 o 
  -2  12   4        2.28       11.45      7.54 o 
  -1  12   4       76.62       66.86     12.88 o 
 -16   1   5      528.71      567.86     13.03 o 
 -15   1   5       90.90       95.75      6.56 o 
 -14   1   5        6.13        4.07      3.87 o 
 -13   1   5       14.61       23.16      4.04 o 
 -12   1   5      150.33      171.92      6.24 o 
 -11   1   5        3.98        3.80      3.31 o 
 -10   1   5     2317.99     2244.36     20.77 o 
  -9   1   5     1268.69     1113.57     12.55 o 
  -8   1   5      805.73      814.61      9.93 o 
  -7   1   5     2242.31     2242.71     18.64 o 
  -6   1   5      557.23      436.42     14.19 o 
  -5   1   5     3367.65     3789.00     26.86 o 
  -4   1   5     7042.65     7201.64     49.89 o 
  -3   1   5     6696.44     6595.05     61.47 o 
  -2   1   5      206.09      211.97      4.66 o 
  -1   1   5     1928.22     2018.72     18.88 o 
   0   1   5     8086.91     8218.46     63.46 o 
   1   1   5        1.95        3.95      1.54 o 
   2   1   5     3363.73     3426.33     25.83 o 
   3   1   5     1262.24     1247.39     13.52 o 
   4   1   5      254.29      254.29      5.10 o 
   5   1   5      344.93      322.57      6.06 o 
   6   1   5     1194.81     1121.27     12.69 o 
   7   1   5      152.01      168.78      5.30 o 
   8   1   5      154.65      148.62      5.75 o 
   9   1   5       35.59       33.80      4.67 o 
  10   1   5       15.82        6.56      4.17 o 
  11   1   5        4.78        4.89      4.99 o 
  12   1   5      434.94      460.68     15.72 o 
 -16   2   5       97.10      101.58      7.15 o 
 -15   2   5      268.51      285.86      9.44 o 
 -14   2   5        0.85        2.02      4.24 o 
 -13   2   5      506.15      503.51     10.66 o 
 -12   2   5       52.01       47.30      4.52 o 
 -11   2   5     2365.19     2326.86     22.13 o 
 -10   2   5     1692.03     1693.25     17.27 o 
  -9   2   5     5650.43     5300.73     39.28 o 
  -8   2   5        0.50        0.00      2.35 o 
  -7   2   5      114.40      121.19      3.85 o 
  -6   2   5      287.95      330.06      9.56 o 
  -5   2   5      371.32      474.89      6.15 o 
  -4   2   5      623.30      724.07      7.91 o 
  -3   2   5      190.68      260.08      4.50 o 
  -2   2   5     5005.66     5512.33     41.09 o 
  -1   2   5     4631.56     4940.46     37.02 o 
   0   2   5       29.41       28.12      2.80 o 
   1   2   5     1081.19     1275.98     14.63 o 
   2   2   5      339.70      402.13      5.63 o 
   3   2   5     6412.86     6767.90     48.47 o 
   4   2   5       25.47       35.49      2.82 o 
   5   2   5      288.30      264.60      5.58 o 
   6   2   5        2.31        0.27      2.68 o 
   7   2   5     2296.11     2211.95     23.40 o 
   8   2   5        0.16        0.00      3.49 o 
   9   2   5      297.49      267.68      8.32 o 
  10   2   5        0.71        0.00      3.83 o 
  11   2   5      188.93      201.82      9.26 o 
  12   2   5       45.80       51.88      7.67 o 
 -16   3   5       17.12       15.27      5.53 o 
 -15   3   5      229.21      237.23      8.96 o 
 -14   3   5       36.73       39.28      5.25 o 
 -13   3   5      785.64      776.47     13.54 o 
 -12   3   5      141.49      150.54      6.66 o 
 -11   3   5      528.09      510.61     10.59 o 
 -10   3   5        3.17        3.28      2.97 o 
  -9   3   5      797.33      800.87     10.72 o 
  -8   3   5      586.50      567.89      8.30 o 
  -7   3   5     2546.56     2445.49     24.34 o 
  -6   3   5     1395.51     1365.80     12.78 o 
  -5   3   5       64.63      105.58      3.20 o 
  -4   3   5      341.35      298.33      5.70 o 
  -3   3   5       26.30       19.10      1.88 o 
  -2   3   5     1714.28     1828.73     16.10 o 
  -1   3   5      569.84      480.63      6.25 o 
   0   3   5      270.49      275.82      5.44 o 
   1   3   5      383.03      445.57      7.30 o 
   2   3   5       61.58       77.97      4.05 o 
   3   3   5     2094.08     2151.36     18.59 o 
   4   3   5        4.28        2.15      2.19 o 
   5   3   5     5079.81     5182.91     43.09 o 
   6   3   5      269.47      262.52      7.46 o 
   7   3   5      137.54      165.57      6.45 o 
   8   3   5        5.27        5.13      3.65 o 
   9   3   5      113.02      119.00      7.03 o 
  10   3   5       60.15       74.97      6.66 o 
  11   3   5      383.53      412.27     16.65 o 
  12   3   5       25.31       24.80      6.07 o 
 -15   4   5       32.27       27.03      5.43 o 
 -14   4   5      887.15      916.93     15.57 o 
 -13   4   5      154.22      159.56      7.14 o 
 -12   4   5      743.05      771.80     13.09 o 
 -11   4   5        3.87        8.01      4.00 o 
 -10   4   5       97.69      107.24      5.42 o 
  -9   4   5        6.60        3.14      3.19 o 
  -8   4   5     9667.81     9246.59     67.16 o 
  -7   4   5      681.39      705.69     10.12 o 
  -6   4   5     1784.57     1512.66     14.05 o 
  -5   4   5     1906.22     1939.77     16.32 o 
  -4   4   5       46.84       77.77      3.17 o 
  -3   4   5     1368.05     1479.76     12.74 o 
  -2   4   5     4898.68     4629.54     34.02 o 
  -1   4   5      353.02      375.18      5.99 o 
   0   4   5      193.77      127.71      5.22 o 
   1   4   5      624.33      668.24      9.82 o 
   2   4   5        5.66        7.67      2.39 o 
   3   4   5       57.15       48.61      3.41 o 
   4   4   5     6850.47     6725.44     53.43 o 
   5   4   5       77.73       76.05      4.60 o 
   6   4   5      661.32      672.43     12.60 o 
   7   4   5      163.69      140.57      6.98 o 
   8   4   5        3.95        2.55      4.16 o 
   9   4   5      106.30      114.55      7.13 o 
  10   4   5      855.45      886.07     18.54 o 
  11   4   5       15.77       23.39      5.78 o 
 -15   5   5       81.23       69.09      7.56 o 
 -14   5   5      433.16      422.17     11.90 o 
 -13   5   5       38.40       38.84      5.31 o 
 -12   5   5        0.76        0.00      3.72 o 
 -11   5   5      673.76      672.75     12.08 o 
 -10   5   5      130.05      131.45      5.88 o 
  -9   5   5       72.94       87.35      7.51 o 
  -8   5   5        2.54       10.72      3.17 o 
  -7   5   5     2469.19     2419.96     25.75 o 
  -6   5   5      198.39      176.81      6.40 o 
  -5   5   5     2401.70     2499.20     20.32 o 
  -4   5   5     3108.47     3290.44     26.23 o 
  -3   5   5      462.08      448.40      6.70 o 
  -2   5   5      846.94      785.06      8.87 o 
  -1   5   5     1950.27     1778.85     15.95 o 
   0   5   5      210.38      192.35      4.56 o 
   1   5   5      219.03      223.54      5.42 o 
   2   5   5     2770.06     2794.03     25.44 o 
   3   5   5      234.01      226.47      6.17 o 
   4   5   5      298.89      264.41      7.97 o 
   5   5   5     1210.79     1146.97     16.66 o 
   6   5   5      665.96      679.44     13.17 o 
   7   5   5       65.99       58.12      5.62 o 
   8   5   5      264.95      266.13      9.47 o 
   9   5   5       12.53       10.20      4.77 o 
  10   5   5       81.83       72.66      7.07 o 
  11   5   5      220.31      233.81     10.50 o 
 -14   6   5        4.73        3.49      5.28 o 
 -13   6   5       91.55       86.19      6.85 o 
 -12   6   5        7.76       10.23      4.30 o 
 -11   6   5      747.58      785.59     17.09 o 
 -10   6   5       42.43       44.24      4.66 o 
  -9   6   5      412.69      409.92      9.71 o 
  -8   6   5      598.42      576.33     19.50 o 
  -7   6   5       25.84       25.06      3.62 o 
  -6   6   5     1000.45      967.78     12.45 o 
  -5   6   5     7129.27     6917.43     51.46 o 
  -4   6   5     1538.87     1561.14     17.83 o 
  -3   6   5    10890.81    10857.21     75.68 o 
  -2   6   5     1115.73     1095.60     11.38 o 
  -1   6   5      843.73      886.43     11.39 o 
   0   6   5        0.71        0.00      2.13 o 
   1   6   5     3176.45     3169.64     30.50 o 
   2   6   5      522.13      500.09     10.01 o 
   3   6   5     2086.17     2040.33     23.21 o 
   4   6   5      150.30      133.87      6.30 o 
   5   6   5      332.46      311.48      9.40 o 
   6   6   5       85.48       84.79      6.63 o 
   7   6   5     1022.15     1024.47     17.36 o 
   8   6   5      223.72      234.47      9.35 o 
   9   6   5      205.85      202.30      9.72 o 
  10   6   5        0.48        0.00      4.98 o 
 -13   7   5       12.89       13.34      5.70 o 
 -12   7   5      197.53      213.88     10.44 o 
 -11   7   5      113.64      121.79      7.06 o 
 -10   7   5     1187.89     1143.28     16.20 o 
  -9   7   5      485.47      490.14     12.95 o 
  -8   7   5      284.27      283.61     11.53 o 
  -7   7   5      273.33      276.38      7.45 o 
  -6   7   5       62.91       59.60      4.25 o 
  -5   7   5       45.49       50.24      3.88 o 
  -4   7   5     5288.26     5192.92     43.13 o 
  -3   7   5      404.44      368.59      7.50 o 
  -2   7   5       78.97       72.11      5.18 o 
  -1   7   5     2258.16     2151.43     21.47 o 
   0   7   5      998.77      974.83     14.10 o 
   1   7   5      933.11      928.60     14.05 o 
   2   7   5     2335.75     2248.26     25.24 o 
   3   7   5        1.52        3.53      3.75 o 
   4   7   5      554.85      529.23     11.54 o 
   5   7   5        2.08        1.26      3.97 o 
   6   7   5      452.77      469.78     11.88 o 
   7   7   5        2.24        0.00      4.33 o 
   8   7   5      222.15      218.46      9.48 o 
   9   7   5       15.32       12.64      5.77 o 
 -12   8   5      127.83      151.86      8.81 o 
 -11   8   5        1.83        0.00      4.57 o 
 -10   8   5      100.27       95.32      8.93 o 
  -9   8   5       35.45       29.99      4.86 o 
  -8   8   5      339.52      353.52     10.12 o 
  -7   8   5      162.87      181.74      6.62 o 
  -6   8   5      756.24      735.47     11.65 o 
  -5   8   5      495.97      468.95     10.59 o 
  -4   8   5     1176.12     1121.64     14.92 o 
  -3   8   5      936.37      916.64     12.46 o 
  -2   8   5     1356.91     1302.70     23.53 o 
  -1   8   5       37.26       47.10      6.10 o 
   0   8   5     2509.42     2431.36     29.22 o 
   1   8   5      154.49      146.51      6.57 o 
   2   8   5        0.79        0.00      3.58 o 
   3   8   5      322.73      305.94      9.26 o 
   4   8   5      702.86      696.47     16.79 o 
   5   8   5       62.78       79.43     13.18 o 
   6   8   5      136.10      144.38      9.51 o 
   7   8   5        1.64        5.10      5.56 o 
   8   8   5       17.38       13.88      6.27 o 
 -11   9   5       36.18       33.05      6.18 o 
 -10   9   5       31.39       34.74      5.90 o 
  -9   9   5       67.56       69.71      8.38 o 
  -8   9   5      137.45      120.42     10.07 o 
  -7   9   5      959.46      954.94     17.03 o 
  -6   9   5      227.01      237.32      7.89 o 
  -5   9   5       12.81        0.28      2.65 o 
  -4   9   5       57.03       56.55      6.32 o 
  -3   9   5      711.02      691.36     18.22 o 
  -2   9   5       19.90       14.75      6.03 o 
  -1   9   5     1052.75     1119.02     24.01 o 
   0   9   5       61.30       51.82      7.48 o 
   1   9   5      392.69      351.20     13.84 o 
   2   9   5        1.16        0.00      5.39 o 
   3   9   5      386.03      371.64     12.84 o 
   4   9   5       30.79       28.90      8.56 o 
   5   9   5      468.62      459.32     14.85 o 
   6   9   5       70.96       63.62      7.94 o 
   7   9   5       13.90        7.58      5.92 o 
  -9  10   5        8.08        4.75      6.24 o 
  -8  10   5       52.88       53.61      7.62 o 
  -7  10   5        3.08        0.64      5.86 o 
  -6  10   5      107.20      112.34      7.68 o 
  -5  10   5       62.43       53.77      6.93 o 
  -4  10   5        4.34        2.32      5.76 o 
  -3  10   5        0.06        0.00      5.62 o 
  -2  10   5       29.45       35.88      7.48 o 
  -1  10   5       45.29       39.44      7.87 o 
   0  10   5       64.94       59.79      8.65 o 
   1  10   5        5.84        0.00      5.88 o 
   2  10   5       15.94        3.29      6.67 o 
   3  10   5        0.23        0.48      7.06 o 
   4  10   5       40.53       49.45      8.59 o 
   5  10   5        7.10       11.81      7.35 o 
   6  10   5        0.54        0.00      5.98 o 
  -7  11   5       13.09       24.99      8.85 o 
  -6  11   5      190.49      192.75     17.80 o 
  -5  11   5        0.62        2.39      6.56 o 
  -4  11   5      146.84      142.71     15.75 o 
  -3  11   5      366.18      354.73     17.29 o 
  -2  11   5        1.30        0.00      8.45 o 
  -1  11   5      473.39      479.52     17.93 o 
   0  11   5       78.71       70.63     11.40 o 
   1  11   5        0.19        0.00      6.94 o 
   2  11   5       65.03       73.44     10.02 o 
   3  11   5       43.29       57.27      9.41 o 
 -16   0   6      402.06      391.84     14.30 o 
 -15   0   6     1481.48     1434.17     25.80 o 
 -14   0   6       36.90       39.83      6.67 o 
 -13   0   6       11.31        0.00      4.80 o 
 -12   0   6      520.88      504.89     13.54 o 
 -11   0   6      951.05      967.33     17.95 o 
 -10   0   6     4392.51     4044.45     45.22 o 
  -9   0   6     9164.14     9139.93     88.51 o 
  -8   0   6     1302.07     1190.76     17.50 o 
  -7   0   6     1065.30     1212.66     16.98 o 
  -6   0   6       30.53       14.03      3.67 o 
  -5   0   6     8645.11     8531.74     80.40 o 
  -4   0   6      818.62     1001.29     14.48 o 
  -3   0   6     9473.54    10044.42    101.92 o 
  -2   0   6     2653.38     3012.33     38.47 o 
  -1   0   6     1676.49     1908.42     26.09 o 
   0   0   6    10295.24    10576.02    194.21 o 
   1   0   6     3326.94     3202.91     36.22 o 
   2   0   6    11220.84    11624.54    105.85 o 
   3   0   6     6181.80     6244.84     85.27 o 
   4   0   6     4252.95     4459.66     88.85 o 
   5   0   6       24.43       16.43      3.70 o 
   6   0   6      782.29      797.65     14.62 o 
   7   0   6      319.44      298.21     10.05 o 
   8   0   6      980.25     1053.38     18.77 o 
   9   0   6      416.26      411.90     16.76 o 
  10   0   6        4.69        2.10      6.82 o 
  11   0   6       34.87       42.55      9.20 o 
  12   0   6       69.63       63.88     10.81 o 
 -16   1   6      332.51      361.01     10.61 o 
 -15   1   6      132.21      126.52      6.98 o 
 -14   1   6      118.88      115.98      5.97 o 
 -13   1   6      176.22      196.96      6.83 o 
 -12   1   6      462.38      432.59      9.09 o 
 -11   1   6     1748.89     1677.48     17.65 o 
 -10   1   6     3819.39     3735.09     30.12 o 
  -9   1   6      863.59      852.02     10.71 o 
  -8   1   6     2050.16     2155.74     18.70 o 
  -7   1   6     2138.85     2079.39     21.06 o 
  -6   1   6       13.44       14.62      2.11 o 
  -5   1   6     1137.64     1138.12     11.12 o 
  -4   1   6       17.45       11.82      2.12 o 
  -3   1   6      595.09      702.19      8.25 o 
  -2   1   6    12457.49    12972.20    117.40 o 
  -1   1   6     1532.95     1676.76     15.37 o 
   0   1   6     1008.93     1055.40     10.30 o 
   1   1   6     5353.71     5684.06     42.81 o 
   2   1   6     2605.47     2756.19     21.87 o 
   3   1   6      810.33      846.19      9.02 o 
   4   1   6     1810.40     1720.77     17.24 o 
   5   1   6      224.67      207.59      5.17 o 
   6   1   6      124.02      132.41      5.81 o 
   7   1   6      554.94      540.46     11.82 o 
   8   1   6      944.19      861.34     13.71 o 
   9   1   6      158.95      157.35      6.87 o 
  10   1   6      222.37      211.58     11.44 o 
  11   1   6      130.85      140.26      9.10 o 
  12   1   6       88.08       88.31      9.37 o 
 -16   2   6        6.62        0.00      4.84 o 
 -15   2   6      255.60      262.50      9.11 o 
 -14   2   6      432.27      410.83     10.25 o 
 -13   2   6      118.00      119.79      6.29 o 
 -12   2   6     2506.74     2403.31     23.25 o 
 -11   2   6     1772.96     1676.29     17.69 o 
 -10   2   6      585.75      568.94      9.29 o 
  -9   2   6      881.80      819.53     10.61 o 
  -8   2   6     1728.55     1765.23     16.31 o 
  -7   2   6     2349.83     2269.06     18.91 o 
  -6   2   6     2061.95     2099.45     17.23 o 
  -5   2   6        2.13        1.84      1.75 o 
  -4   2   6      157.72      202.99      4.76 o 
  -3   2   6      242.37      239.42      4.80 o 
  -2   2   6    11928.84    12802.18     97.78 o 
  -1   2   6     2084.51     2029.48     17.14 o 
   0   2   6     2380.25     2343.79     21.46 o 
   1   2   6      630.91      652.80      8.99 o 
   2   2   6        1.41        1.18      1.69 o 
   3   2   6     2969.69     2955.26     25.40 o 
   4   2   6     3305.93     3199.04     31.04 o 
   5   2   6     1713.29     1732.17     18.27 o 
   6   2   6      231.11      198.94      7.03 o 
   7   2   6      108.09      120.83      6.57 o 
   8   2   6       80.86       96.60      6.23 o 
   9   2   6       10.99       12.80      3.89 o 
  10   2   6      331.72      371.49     12.09 o 
  11   2   6      234.15      262.47     11.14 o 
 -16   3   6        0.26        0.00      4.58 o 
 -15   3   6      141.46      146.83      7.62 o 
 -14   3   6      105.52      106.54      6.60 o 
 -13   3   6      398.42      434.55     10.30 o 
 -12   3   6     1032.65      989.79     14.66 o 
 -11   3   6      337.05      317.74      8.36 o 
 -10   3   6     2358.24     2302.15     21.33 o 
  -9   3   6     2014.20     2004.35     18.68 o 
  -8   3   6     1733.32     1707.37     18.23 o 
  -7   3   6     2350.78     2320.56     19.45 o 
  -6   3   6       39.12       77.03      3.11 o 
  -5   3   6     6985.20     7162.84     48.18 o 
  -4   3   6      560.08      669.26      9.10 o 
  -3   3   6      768.81      697.08      7.73 o 
  -2   3   6     3008.85     3132.91     25.83 o 
  -1   3   6      854.66      989.80     10.81 o 
   0   3   6     2793.65     2877.77     26.13 o 
   1   3   6      623.16      505.96      7.55 o 
   2   3   6      397.77      383.27      6.94 o 
   3   3   6     1395.58     1416.85     13.84 o 
   4   3   6     1684.86     1647.86     17.88 o 
   5   3   6     4339.31     4234.13     36.98 o 
   6   3   6       37.72       42.25      4.32 o 
   7   3   6       28.27       17.92      4.08 o 
   8   3   6        6.03        0.00      4.06 o 
   9   3   6       59.02       61.38      6.15 o 
  10   3   6      190.40      220.57      9.38 o 
  11   3   6      333.87      329.09     11.53 o 
 -15   4   6      198.22      215.10      8.79 o 
 -14   4   6      270.57      255.26      8.91 o 
 -13   4   6       37.33       44.42      5.20 o 
 -12   4   6       36.19       56.70      5.22 o 
 -11   4   6       29.15       32.97      4.52 o 
 -10   4   6      379.11      398.54      8.94 o 
  -9   4   6       31.52       40.09      5.13 o 
  -8   4   6      174.75      175.14      5.14 o 
  -7   4   6       39.62       36.30      2.83 o 
  -6   4   6      463.36      439.87      6.70 o 
  -5   4   6      551.16      577.77     10.72 o 
  -4   4   6     2029.38     2116.87     17.08 o 
  -3   4   6      722.63      704.53      8.71 o 
  -2   4   6      327.51      310.87      5.95 o 
  -1   4   6      211.23      221.41      4.68 o 
   0   4   6        5.07        4.76      2.40 o 
   1   4   6        2.80        0.00      2.04 o 
   2   4   6      557.02      611.21      9.15 o 
   3   4   6      622.56      610.86      9.68 o 
   4   4   6      359.02      318.65      7.75 o 
   5   4   6      506.46      504.62      9.82 o 
   6   4   6      277.16      268.87      8.60 o 
   7   4   6      947.77      902.90     15.53 o 
   8   4   6       29.91       35.06      6.62 o 
   9   4   6       74.23       74.55      6.75 o 
  10   4   6       12.00       15.08      5.44 o 
  11   4   6       64.21       70.09      7.39 o 
 -15   5   6      166.98      170.59      8.84 o 
 -14   5   6        0.33        0.00      4.35 o 
 -13   5   6      361.12      347.63      9.79 o 
 -12   5   6       78.75       84.96      5.87 o 
 -11   5   6        8.26        7.33      4.19 o 
 -10   5   6      261.01      255.78      7.59 o 
  -9   5   6      950.00      893.14     15.93 o 
  -8   5   6       62.43       60.11      4.21 o 
  -7   5   6     1336.99     1288.35     14.66 o 
  -6   5   6      506.57      503.64      8.25 o 
  -5   5   6       82.17       84.40      3.72 o 
  -4   5   6     1720.83     1782.67     16.25 o 
  -3   5   6     1616.24     1604.04     15.60 o 
  -2   5   6      148.30      155.14      3.94 o 
  -1   5   6      858.38      845.46      9.62 o 
   0   5   6     2117.19     1945.48     17.24 o 
   1   5   6      591.35      586.49      9.05 o 
   2   5   6     1359.17     1329.16     15.21 o 
   3   5   6     1157.68     1140.53     15.41 o 
   4   5   6      235.69      218.53      7.53 o 
   5   5   6       13.95       20.10      4.49 o 
   6   5   6     1091.76     1082.15     17.01 o 
   7   5   6        9.05        0.00      3.94 o 
   8   5   6       45.23       37.92      5.47 o 
   9   5   6      154.31      166.30      8.61 o 
  10   5   6        8.80        0.00      5.71 o 
 -14   6   6        2.99        0.44      4.99 o 
 -13   6   6       76.72       79.68      6.35 o 
 -12   6   6       71.57       67.16      5.75 o 
 -11   6   6       56.34       43.27      4.79 o 
 -10   6   6       19.76       13.06      3.94 o 
  -9   6   6        0.13        1.19      2.42 o 
  -8   6   6      831.72      801.75     11.93 o 
  -7   6   6       20.05       12.69      3.19 o 
  -6   6   6      173.61      190.71      5.77 o 
  -5   6   6       47.65       60.04      3.79 o 
  -4   6   6      212.86      223.04      6.25 o 
  -3   6   6      287.47      309.17      6.99 o 
  -2   6   6       93.23      109.18      3.74 o 
  -1   6   6       35.68       37.74      3.64 o 
   0   6   6        0.75        0.00      2.45 o 
   1   6   6        1.82        2.43      2.72 o 
   2   6   6      122.98      121.35      5.76 o 
   3   6   6       71.01       56.91      4.93 o 
   4   6   6      113.38      116.18      6.39 o 
   5   6   6      603.87      557.44     14.66 o 
   6   6   6        1.47        1.29      4.25 o 
   7   6   6       28.05       26.51      5.35 o 
   8   6   6       41.79       47.49      6.18 o 
   9   6   6        3.48        0.00      4.97 o 
  10   6   6       39.89       44.47      7.26 o 
 -13   7   6       92.07       95.56      7.78 o 
 -12   7   6       28.78       34.54      5.50 o 
 -11   7   6       35.63       39.70      4.93 o 
 -10   7   6      337.91      332.17      9.41 o 
  -9   7   6       14.52       16.32      3.71 o 
  -8   7   6      119.95      138.41      8.64 o 
  -7   7   6        0.23        0.00      3.14 o 
  -6   7   6       81.48       76.67      4.58 o 
  -5   7   6      725.31      733.61     11.12 o 
  -4   7   6      774.02      768.76     10.87 o 
  -3   7   6     1826.45     1757.80     17.71 o 
  -2   7   6       40.93       45.89      3.56 o 
  -1   7   6     1077.84     1054.96     13.60 o 
   0   7   6     1112.19     1067.24     16.79 o 
   1   7   6       49.92       55.59      5.28 o 
   2   7   6      422.70      408.71     10.86 o 
   3   7   6       83.01       86.98      7.88 o 
   4   7   6      188.92      170.04      9.15 o 
   5   7   6       89.61       96.50      9.51 o 
   6   7   6      384.40      417.82     15.41 o 
   7   7   6       74.59       63.18      7.66 o 
   8   7   6      120.96      138.66     10.10 o 
   9   7   6      129.24      127.51     10.37 o 
 -12   8   6        5.96       14.67      5.40 o 
 -11   8   6      220.36      214.54      8.69 o 
 -10   8   6      788.45      806.19     15.82 o 
  -9   8   6      145.65      151.84      7.28 o 
  -8   8   6      226.69      238.75      7.49 o 
  -7   8   6        0.01        3.27      3.45 o 
  -6   8   6        0.52        0.48      3.13 o 
  -5   8   6       46.41       61.78      7.14 o 
  -4   8   6      453.22      452.76     10.76 o 
  -3   8   6      630.61      634.06     14.60 o 
  -2   8   6       10.45        9.94      6.79 o 
  -1   8   6      434.28      433.76     14.55 o 
   0   8   6       76.50       72.04      7.98 o 
   1   8   6      324.68      342.87     11.48 o 
   2   8   6       97.61       97.13     10.23 o 
   3   8   6     1088.33     1116.17     23.04 o 
   4   8   6       40.78       36.44      7.63 o 
   5   8   6       69.99       85.95      9.11 o 
   6   8   6        0.68        2.57      5.27 o 
   7   8   6      285.41      283.70     12.76 o 
   8   8   6       75.45       91.56      9.16 o 
 -11   9   6       74.53       61.72      8.13 o 
 -10   9   6       50.31       56.49      6.79 o 
  -9   9   6        0.01        0.00      4.38 o 
  -8   9   6       16.27       18.93      5.11 o 
  -7   9   6      199.15      210.63      8.48 o 
  -6   9   6      489.69      430.05     16.39 o 
  -5   9   6      152.94      164.29      8.42 o 
  -4   9   6      230.20      217.40     12.79 o 
  -3   9   6      112.96      115.33      9.19 o 
  -2   9   6      461.14      489.91     19.99 o 
  -1   9   6      279.64      270.66     15.05 o 
   0   9   6        1.23        4.34      5.76 o 
   1   9   6       25.83       28.91      7.04 o 
   2   9   6       60.46       80.96      8.89 o 
   3   9   6      138.11      126.68      8.86 o 
   4   9   6      132.71      138.48      9.47 o 
   5   9   6      314.50      330.00     14.70 o 
   6   9   6       19.13        6.42      6.30 o 
   7   9   6        5.07        8.89      6.53 o 
  -9  10   6       41.70       55.88      7.70 o 
  -8  10   6      125.72      144.16      8.13 o 
  -7  10   6      448.93      494.65     13.68 o 
  -6  10   6       91.09       99.22      9.43 o 
  -5  10   6      357.06      375.55     15.15 o 
  -4  10   6        5.95        0.00      6.62 o 
  -3  10   6      350.98      337.69     15.14 o 
  -2  10   6      905.94      912.35     22.68 o 
  -1  10   6      104.98      132.18     11.76 o 
   0  10   6      555.54      569.88     18.57 o 
   1  10   6       71.69       69.98      9.25 o 
   2  10   6       44.20       40.86      8.05 o 
   3  10   6      171.51      180.71     12.42 o 
   4  10   6      307.93      322.28     15.76 o 
   5  10   6       45.52       36.20      8.82 o 
  -7  11   6      180.83      160.08     17.66 o 
  -6  11   6      118.55      116.28     13.83 o 
  -5  11   6      203.08      227.99     12.96 o 
  -4  11   6        0.51        2.02      6.26 o 
  -3  11   6        2.01        0.00      6.52 o 
  -2  11   6      213.21      226.90     13.27 o 
  -1  11   6      381.22      397.61     25.24 o 
   0  11   6       10.84        7.21      7.01 o 
   1  11   6      178.97      228.82     13.99 o 
   2  11   6       28.33       36.37      8.46 o 
 -16   1   7      165.95      176.17      8.12 o 
 -15   1   7      348.91      330.79      9.77 o 
 -14   1   7        0.96        0.24      3.72 o 
 -13   1   7      541.74      558.85     10.47 o 
 -12   1   7        6.29        5.51      3.50 o 
 -11   1   7      962.81      935.03     12.46 o 
 -10   1   7     1459.52     1363.27     14.83 o 
  -9   1   7     2617.83     2476.94     21.46 o 
  -8   1   7      168.48      164.87      6.29 o 
  -7   1   7     1432.85     1423.63     13.43 o 
  -6   1   7     2695.94     2592.22     20.19 o 
  -5   1   7     3099.24     3581.77     31.11 o 
  -4   1   7     3424.42     3360.13     28.80 o 
  -3   1   7     6193.62     6226.29     43.57 o 
  -2   1   7     3893.14     4310.06     35.51 o 
  -1   1   7      489.82      586.83      6.95 o 
   0   1   7     1060.82     1047.39     16.30 o 
   1   1   7     1213.42     1268.17     12.54 o 
   2   1   7      754.47      707.79      8.53 o 
   3   1   7     1684.00     1618.08     14.35 o 
   4   1   7      271.63      292.54      6.37 o 
   5   1   7        7.22        4.40      2.83 o 
   6   1   7      524.34      521.62     10.16 o 
   7   1   7      324.49      320.12      8.42 o 
   8   1   7       44.03       45.87      5.05 o 
   9   1   7      655.61      679.77     15.43 o 
  10   1   7        0.59        0.00      5.15 o 
  11   1   7        0.25        0.00      5.29 o 
 -16   2   7      323.51      320.78     10.25 o 
 -15   2   7       26.81       23.66      5.20 o 
 -14   2   7      474.26      472.71     10.86 o 
 -13   2   7       21.91       22.05      4.03 o 
 -12   2   7        4.10        5.02      3.57 o 
 -11   2   7      285.98      285.91      7.33 o 
 -10   2   7     6375.17     6246.15     45.82 o 
  -9   2   7     1074.27     1006.00     12.42 o 
  -8   2   7      734.76      709.16      9.28 o 
  -7   2   7       56.67       56.90      3.60 o 
  -6   2   7     4058.43     4548.69     32.46 o 
  -5   2   7        4.50       13.78      2.04 o 
  -4   2   7       45.99       26.05      2.31 o 
  -3   2   7        1.41       10.45      2.36 o 
  -2   2   7     8702.52     9752.05     75.89 o 
  -1   2   7      753.00      877.37      9.18 o 
   0   2   7     3806.08     3968.40     33.99 o 
   1   2   7      153.11      159.16      4.45 o 
   2   2   7     2261.53     2217.29     18.79 o 
   3   2   7      829.03      815.63      9.81 o 
   4   2   7     1746.97     1763.94     24.23 o 
   5   2   7      350.80      327.69      7.95 o 
   6   2   7        0.72        0.00      3.34 o 
   7   2   7      321.25      279.94      8.62 o 
   8   2   7      153.01      158.91      7.45 o 
   9   2   7      272.92      251.75      9.36 o 
  10   2   7       28.78       33.92      7.22 o 
  11   2   7       17.84       17.39      7.15 o 
 -16   3   7        0.80        0.00      4.72 o 
 -15   3   7       23.77       20.06      5.03 o 
 -14   3   7      750.32      756.09     13.63 o 
 -13   3   7        2.62        7.28      4.04 o 
 -12   3   7     3242.56     3086.78     30.65 o 
 -11   3   7     1902.18     1801.60     19.97 o 
 -10   3   7      694.50      634.73     10.34 o 
  -9   3   7        2.35        0.44      3.11 o 
  -8   3   7      621.85      565.83      8.75 o 
  -7   3   7      186.43      171.99      4.60 o 
  -6   3   7      605.21      606.75      7.74 o 
  -5   3   7      578.46      697.13      9.75 o 
  -4   3   7      982.31     1071.09     10.77 o 
  -3   3   7      400.69      387.00      6.29 o 
  -2   3   7      398.29      505.07      7.73 o 
  -1   3   7     4429.46     4659.27     36.26 o 
   0   3   7      119.42       92.00      4.09 o 
   1   3   7      201.07      208.63      5.32 o 
   2   3   7        6.96        6.69      2.88 o 
   3   3   7      103.24       80.35      4.14 o 
   4   3   7     2974.22     2952.61     27.65 o 
   5   3   7      334.57      326.87      9.15 o 
   6   3   7      847.94      854.58     13.43 o 
   7   3   7       35.01       31.52      4.50 o 
   8   3   7      128.83      102.92      6.66 o 
   9   3   7        0.74        0.00      4.38 o 
  10   3   7      243.30      251.46     13.91 o 
  11   3   7      240.91      247.77     11.54 o 
 -16   4   7       11.51        1.75      5.11 o 
 -15   4   7       52.03       63.33      6.33 o 
 -14   4   7        8.41        4.37      4.53 o 
 -13   4   7      474.40      513.21     11.17 o 
 -12   4   7      154.22      156.62      6.76 o 
 -11   4   7     1739.05     1761.93     20.03 o 
 -10   4   7       60.58       47.41      4.79 o 
  -9   4   7      245.30      253.23      9.47 o 
  -8   4   7     2239.91     2173.70     19.41 o 
  -7   4   7     3456.13     3390.02     26.49 o 
  -6   4   7     1849.37     1797.33     15.95 o 
  -5   4   7     3177.42     3116.97     23.80 o 
  -4   4   7     2457.04     2693.24     22.18 o 
  -3   4   7      464.32      433.08      6.31 o 
  -2   4   7     1567.27     1586.65     16.33 o 
  -1   4   7     2919.11     2676.65     23.10 o 
   0   4   7      147.45      125.88      4.94 o 
   1   4   7     1382.56     1313.48     16.68 o 
   2   4   7        1.12        0.00      2.40 o 
   3   4   7     1580.89     1571.00     17.45 o 
   4   4   7     1737.94     1687.40     19.02 o 
   5   4   7      917.36      913.44     13.70 o 
   6   4   7      102.70       89.14      6.02 o 
   7   4   7      315.11      314.29      9.67 o 
   8   4   7        0.61        2.81      4.31 o 
   9   4   7      196.94      223.98      9.38 o 
  10   4   7      278.02      261.13     10.47 o 
 -15   5   7       78.11       89.24      6.86 o 
 -14   5   7      373.69      426.45     11.06 o 
 -13   5   7       27.10       26.23      4.85 o 
 -12   5   7        0.95        4.11      3.80 o 
 -11   5   7     1500.39     1494.39     18.36 o 
 -10   5   7       86.35       84.10      6.03 o 
  -9   5   7      761.40      716.18     11.36 o 
  -8   5   7      967.00      894.42     12.18 o 
  -7   5   7      187.14      154.10      5.16 o 
  -6   5   7     1086.86     1047.40     12.86 o 
  -5   5   7     2766.25     2713.12     21.77 o 
  -4   5   7      369.91      383.13      6.58 o 
  -3   5   7       93.68       99.53      3.46 o 
  -2   5   7      330.39      229.47      4.58 o 
  -1   5   7      421.52      427.97      6.50 o 
   0   5   7      347.87      356.60      6.98 o 
   1   5   7      563.50      555.93      9.13 o 
   2   5   7      173.65      196.94      6.59 o 
   3   5   7       67.68       57.89      4.30 o 
   4   5   7     2728.91     2692.65     31.47 o 
   5   5   7       32.07       38.46      5.62 o 
   6   5   7       41.62       34.35      5.13 o 
   7   5   7      329.59      335.48     10.32 o 
   8   5   7        9.19       10.38      4.97 o 
   9   5   7       96.16      102.81      8.20 o 
  10   5   7      139.94      133.07     11.50 o 
 -14   6   7      199.22      212.24      9.15 o 
 -13   6   7        1.11        0.00      4.26 o 
 -12   6   7        3.98        0.00      4.08 o 
 -11   6   7      145.29      157.30      7.05 o 
 -10   6   7     1057.60     1068.35     15.83 o 
  -9   6   7      438.39      427.94      9.28 o 
  -8   6   7      405.34      437.19      8.97 o 
  -7   6   7      485.00      487.20      8.85 o 
  -6   6   7      387.97      378.03      8.68 o 
  -5   6   7     1933.83     1896.42     18.59 o 
  -4   6   7     9877.70     9711.96     68.72 o 
  -3   6   7     1511.66     1477.20     17.11 o 
  -2   6   7     3566.61     3452.27     30.17 o 
  -1   6   7      631.37      611.75     11.69 o 
   0   6   7      477.70      524.73      9.91 o 
   1   6   7       40.44       35.94      4.00 o 
   2   6   7     2143.13     2064.35     25.92 o 
   3   6   7     1290.41     1253.16     21.70 o 
   4   6   7       40.09       22.85      5.50 o 
   5   6   7       93.31       86.68      7.57 o 
   6   6   7      375.09      318.47     12.13 o 
   7   6   7       91.64       95.53      8.41 o 
   8   6   7      454.57      476.94     15.49 o 
   9   6   7       57.01       48.67      7.73 o 
 -14   7   7       41.44       55.17      7.12 o 
 -13   7   7       20.60       20.27      5.81 o 
 -12   7   7      145.24      133.91      7.00 o 
 -11   7   7      730.79      772.82     15.53 o 
 -10   7   7      172.24      169.38      6.86 o 
  -9   7   7     1481.96     1434.57     17.65 o 
  -8   7   7     1036.90     1012.14     13.97 o 
  -7   7   7       12.32       18.59      3.80 o 
  -6   7   7      339.88      298.74      7.81 o 
  -5   7   7      136.83      142.67      6.15 o 
  -4   7   7      512.09      538.34     11.12 o 
  -3   7   7     1934.91     1943.31     30.38 o 
  -2   7   7       71.66       51.86      5.03 o 
  -1   7   7      910.17      901.31     17.20 o 
   0   7   7      779.02      777.20     16.23 o 
   1   7   7     1704.27     1622.93     28.15 o 
   2   7   7      777.44      722.46     16.26 o 
   3   7   7     1092.90     1023.80     20.14 o 
   4   7   7      384.63      380.43     12.68 o 
   5   7   7       74.06       79.62      8.50 o 
   6   7   7       59.59       55.01      7.65 o 
   7   7   7       86.21       80.95      8.46 o 
   8   7   7       77.31       92.05      9.17 o 
 -13   8   7       98.16      118.45     10.38 o 
 -12   8   7        4.50        7.28      5.68 o 
 -11   8   7       70.54       69.11      7.20 o 
 -10   8   7       64.86       70.28      6.55 o 
  -9   8   7       51.99       41.94      5.55 o 
  -8   8   7      486.76      465.45     11.50 o 
  -7   8   7     1841.14     1773.91     29.58 o 
  -6   8   7      338.83      317.89      9.22 o 
  -5   8   7       88.93       79.66      5.47 o 
  -4   8   7      797.29      753.29     16.33 o 
  -3   8   7       13.12       22.09      6.26 o 
  -2   8   7       53.08       49.39      7.30 o 
  -1   8   7     1552.60     1503.68     27.98 o 
   0   8   7      586.23      581.76     14.79 o 
   1   8   7      626.70      645.48     23.01 o 
   2   8   7        0.10        0.00      4.81 o 
   3   8   7      539.55      534.96     15.02 o 
   4   8   7       14.90       17.37      6.41 o 
   5   8   7      205.84      195.50     10.68 o 
   6   8   7      148.44      174.23     10.65 o 
   7   8   7        5.34        2.38      6.07 o 
 -11   9   7       63.31       83.00      8.66 o 
 -10   9   7       41.18       48.07      6.20 o 
  -9   9   7       67.69       71.99      6.42 o 
  -8   9   7      754.21      772.50     18.21 o 
  -7   9   7      235.77      200.07     13.52 o 
  -6   9   7      770.04      765.66     14.46 o 
  -5   9   7       65.19       59.10      7.86 o 
  -4   9   7       55.92       57.34      7.63 o 
  -3   9   7        0.26        0.00      7.44 o 
  -2   9   7      183.47      165.32     10.77 o 
  -1   9   7      552.91      608.38     18.12 o 
   0   9   7      737.38      716.22     20.35 o 
   1   9   7      207.15      204.09     11.84 o 
   2   9   7        9.74        3.79      7.43 o 
   3   9   7       19.70       17.29      6.11 o 
   4   9   7      177.29      173.10     10.50 o 
   5   9   7       43.48       43.24      7.40 o 
   6   9   7      125.20      146.43     11.03 o 
  -9  10   7       18.22        5.71      5.16 o 
  -8  10   7        4.74        4.95      4.85 o 
  -7  10   7       76.21       72.70      9.10 o 
  -6  10   7        2.90        1.28      5.96 o 
  -5  10   7        7.70       18.85      6.51 o 
  -4  10   7        1.71        2.31      6.21 o 
  -3  10   7        2.43        2.21      9.48 o 
  -2  10   7        6.01       15.47      6.77 o 
  -1  10   7       80.84       52.80      8.62 o 
   0  10   7       60.05       57.51      8.82 o 
   1  10   7       18.54       12.20      7.01 o 
   2  10   7        5.46        8.54      7.30 o 
   3  10   7       21.35        1.73     10.59 o 
   4  10   7        7.33       11.21      9.10 o 
  -7  11   7       11.35       15.60      7.57 o 
  -6  11   7      157.70      142.05     11.31 o 
  -5  11   7       96.33       91.56     10.07 o 
  -4  11   7      118.28      156.19     13.38 o 
  -3  11   7      259.80      249.74     13.67 o 
  -2  11   7       41.73       50.06      8.72 o 
  -1  11   7      230.88      270.03     16.54 o 
   0  11   7      149.76      171.49     12.72 o 
   1  11   7        3.09        7.06      7.65 o 
 -17   0   8       35.07       38.41      8.75 o 
 -16   0   8      702.57      716.84     18.60 o 
 -15   0   8      207.52      190.99     10.45 o 
 -14   0   8      415.73      367.72     12.72 o 
 -13   0   8      350.50      362.44     12.12 o 
 -12   0   8       77.83       74.09      6.88 o 
 -11   0   8      413.93      435.94     11.94 o 
 -10   0   8    11956.44    11615.06    111.15 o 
  -9   0   8     1216.49     1267.26     19.28 o 
  -8   0   8     7674.83     7391.06     94.20 o 
  -7   0   8      110.04       80.57      4.78 o 
  -6   0   8      123.56      137.30      5.22 o 
  -5   0   8      510.81      562.26      9.46 o 
  -4   0   8     9087.08     8605.28    110.11 o 
  -3   0   8     2335.08     2655.73     41.05 o 
  -2   0   8     1871.20     1682.04     21.26 o 
  -1   0   8     1768.72     1907.67     32.30 o 
   0   0   8     2928.55     2993.72     39.47 o 
   1   0   8        0.30        2.12      2.38 o 
   2   0   8    12022.24    11987.56    110.23 o 
   3   0   8      420.03      436.19      9.95 o 
   4   0   8     3162.32     3153.23     35.49 o 
   5   0   8      156.46      154.53      9.36 o 
   6   0   8      139.81      150.55     12.32 o 
   7   0   8       30.19       34.49      7.53 o 
   8   0   8      827.55      884.63     24.49 o 
   9   0   8        8.57        7.32      7.48 o 
  10   0   8      166.72      196.49     18.67 o 
 -17   1   8       81.70       79.54      6.88 o 
 -16   1   8       29.66       22.23      5.23 o 
 -15   1   8      735.78      714.16     12.78 o 
 -14   1   8       27.05       18.46      4.13 o 
 -13   1   8      910.55      878.18     13.31 o 
 -12   1   8      557.11      535.66      9.79 o 
 -11   1   8      533.90      542.82      9.51 o 
 -10   1   8      113.54      111.02      4.81 o 
  -9   1   8     4486.43     4307.35     36.99 o 
  -8   1   8     3132.82     3147.16     26.22 o 
  -7   1   8      453.97      518.10      7.36 o 
  -6   1   8      605.87      520.19      9.68 o 
  -5   1   8     7503.94     7417.60     52.31 o 
  -4   1   8       54.70       65.68      2.61 o 
  -3   1   8     9463.43     9547.81     74.19 o 
  -2   1   8     4513.10     4745.78     36.34 o 
  -1   1   8      282.04      329.64      5.29 o 
   0   1   8     3717.47     3673.39     29.42 o 
   1   1   8     1234.25     1284.45     12.34 o 
   2   1   8      470.44      547.81      8.23 o 
   3   1   8     2422.19     2294.57     18.97 o 
   4   1   8      103.94       92.06      4.18 o 
   5   1   8      218.38      242.36      7.09 o 
   6   1   8      127.38      106.61      5.55 o 
   7   1   8       91.43       90.36      5.60 o 
   8   1   8       12.30       10.71      4.93 o 
   9   1   8      278.63      320.75     11.46 o 
  10   1   8      112.13      120.56     11.40 o 
 -16   2   8       31.35       33.14      5.53 o 
 -15   2   8       51.96       56.65      5.77 o 
 -14   2   8        5.12        2.25      4.11 o 
 -13   2   8      882.44      902.63     13.31 o 
 -12   2   8        2.67        0.52      3.41 o 
 -11   2   8     4545.39     4325.50     34.63 o 
 -10   2   8       39.60       46.40      3.84 o 
  -9   2   8     1476.19     1459.61     14.93 o 
  -8   2   8       42.39       40.45      3.21 o 
  -7   2   8     2649.91     2459.67     20.16 o 
  -6   2   8     1097.98     1075.42     10.75 o 
  -5   2   8     6092.78     6184.70     50.77 o 
  -4   2   8       41.36       40.79      2.18 o 
  -3   2   8      156.74      132.74      3.93 o 
  -2   2   8      140.66      174.59      4.75 o 
  -1   2   8     2384.98     2132.88     18.57 o 
   0   2   8      751.10      813.54      9.34 o 
   1   2   8     3821.24     3814.43     29.10 o 
   2   2   8      245.26      271.81      5.31 o 
   3   2   8     1091.65     1047.21     13.17 o 
   4   2   8      188.97      168.37      5.74 o 
   5   2   8     2376.37     2367.96     26.11 o 
   6   2   8       84.86       90.50      5.36 o 
   7   2   8      509.92      516.00     17.66 o 
   8   2   8       24.26       18.70      4.40 o 
   9   2   8       19.39       30.84      6.11 o 
  10   2   8       20.67       21.64      6.86 o 
 -16   3   8       73.42       63.01      6.47 o 
 -15   3   8       12.19       15.91      4.86 o 
 -14   3   8       12.06       12.42      4.42 o 
 -13   3   8       31.29       29.34      4.63 o 
 -12   3   8     1986.41     1940.40     23.39 o 
 -11   3   8      342.83      345.57      8.82 o 
 -10   3   8      304.67      266.92      7.26 o 
  -9   3   8     1003.51      996.23     12.03 o 
  -8   3   8     2899.71     2807.66     23.18 o 
  -7   3   8       39.43       48.43      2.96 o 
  -6   3   8     2323.86     2309.67     18.85 o 
  -5   3   8     1500.38     1570.37     14.72 o 
  -4   3   8     1794.36     1937.64     16.73 o 
  -3   3   8     1960.76     2110.99     22.13 o 
  -2   3   8      593.37      550.15     10.06 o 
  -1   3   8      900.80     1041.33     12.36 o 
   0   3   8     1681.25     1616.05     18.98 o 
   1   3   8      152.78      155.85      5.17 o 
   2   3   8       84.34       98.23      4.24 o 
   3   3   8     2553.60     2572.25     24.54 o 
   4   3   8     3335.04     3228.37     30.01 o 
   5   3   8      129.78      135.41      5.92 o 
   6   3   8      617.21      617.73     11.53 o 
   7   3   8       73.98       67.48      5.41 o 
   8   3   8      290.85      307.56     10.11 o 
   9   3   8        0.04        2.04      4.90 o 
  10   3   8      351.59      380.80     14.62 o 
 -16   4   8      101.62      115.55      7.61 o 
 -15   4   8        0.02        0.65      4.57 o 
 -14   4   8      195.05      205.91      8.20 o 
 -13   4   8      185.38      189.46      8.80 o 
 -12   4   8      115.58      111.94      6.18 o 
 -11   4   8        0.66        0.00      2.41 o 
 -10   4   8      354.46      335.97      8.17 o 
  -9   4   8       76.29       83.30      4.59 o 
  -8   4   8      619.22      630.65      8.95 o 
  -7   4   8      179.51      158.02      5.48 o 
  -6   4   8       61.60       58.83      3.33 o 
  -5   4   8      413.14      384.29      6.51 o 
  -4   4   8        5.40        3.71      1.88 o 
  -3   4   8      658.24      733.38      9.03 o 
  -2   4   8     2296.99     2332.42     20.81 o 
  -1   4   8       14.73       29.38      3.00 o 
   0   4   8        0.09        1.30      2.53 o 
   1   4   8       18.75       26.49      3.15 o 
   2   4   8      376.53      394.90      8.00 o 
   3   4   8     2256.93     2212.38     22.55 o 
   4   4   8      142.45      142.50      5.92 o 
   5   4   8      104.16       98.51      5.48 o 
   6   4   8        1.54        0.00      3.99 o 
   7   4   8       22.14       30.63      5.17 o 
   8   4   8      528.97      535.63     13.51 o 
   9   4   8        0.61        0.00      5.14 o 
  10   4   8       20.18       29.76      7.41 o 
 -15   5   8      141.05      148.17      8.68 o 
 -14   5   8       11.70       11.92      4.62 o 
 -13   5   8       52.50       52.74      6.88 o 
 -12   5   8      279.59      276.99      8.92 o 
 -11   5   8       22.74       20.67      4.23 o 
 -10   5   8      143.73      141.87      6.43 o 
  -9   5   8      800.48      802.20     11.99 o 
  -8   5   8      563.41      514.91      9.11 o 
  -7   5   8      542.21      548.80      8.87 o 
  -6   5   8     1516.38     1519.23     14.58 o 
  -5   5   8      255.53      267.39      6.22 o 
  -4   5   8      362.15      366.87      7.63 o 
  -3   5   8     2948.58     2884.79     25.23 o 
  -2   5   8     1619.93     1643.45     20.55 o 
  -1   5   8     1804.28     1790.44     19.70 o 
   0   5   8      532.83      533.77     12.73 o 
   1   5   8     1106.10     1065.07     17.91 o 
   2   5   8      595.18      564.39     11.84 o 
   3   5   8      153.12      159.34      7.23 o 
   4   5   8        0.54        5.50      4.67 o 
   5   5   8       60.48       66.95      6.97 o 
   6   5   8      125.80      146.40      9.07 o 
   7   5   8      266.93      247.09     11.32 o 
   8   5   8        7.27       12.93      6.04 o 
   9   5   8      344.20      334.80     13.73 o 
 -15   6   8        0.39        0.00      4.72 o 
 -14   6   8        9.79       15.71      4.90 o 
 -13   6   8       31.01       22.57      4.97 o 
 -12   6   8       17.91        8.44      3.29 o 
 -11   6   8      394.99      388.93      9.51 o 
 -10   6   8        0.98        0.00      3.46 o 
  -9   6   8       41.26       38.99      4.15 o 
  -8   6   8        5.51        7.77      3.93 o 
  -7   6   8        0.26        0.00      2.94 o 
  -6   6   8       11.03       14.95      3.68 o 
  -5   6   8       18.74       19.29      4.01 o 
  -4   6   8       17.53       19.10      3.97 o 
  -3   6   8      169.34      182.03      7.08 o 
  -2   6   8        0.17        0.02      3.57 o 
  -1   6   8      175.26      163.22      6.78 o 
   0   6   8       20.26       18.49      4.00 o 
   1   6   8      195.72      178.66      8.42 o 
   2   6   8       80.00       67.47      6.46 o 
   3   6   8       14.33       11.15      4.96 o 
   4   6   8       56.39       53.07      6.61 o 
   5   6   8       82.93       75.02     14.57 o 
   6   6   8        5.06        6.74      5.58 o 
   7   6   8       36.68       25.89      6.48 o 
   8   6   8       15.96       27.13      6.81 o 
 -14   7   8        6.36        3.87      5.69 o 
 -13   7   8      126.50      118.97      8.89 o 
 -12   7   8        5.60        7.49      4.99 o 
 -11   7   8       45.46       50.69      6.62 o 
 -10   7   8        6.03       13.67      4.96 o 
  -9   7   8      196.01      200.33      8.19 o 
  -8   7   8       65.98       60.08      5.50 o 
  -7   7   8      315.98      303.45     14.98 o 
  -6   7   8      866.69      839.29     13.91 o 
  -5   7   8     1498.00     1408.67     19.87 o 
  -4   7   8     1010.04      992.84     24.28 o 
  -3   7   8     3641.69     3676.39     43.69 o 
  -2   7   8      132.88      135.32      6.80 o 
  -1   7   8      296.23      311.38     10.77 o 
   0   7   8       45.73       46.03      5.98 o 
   1   7   8       80.48       88.14      7.81 o 
   2   7   8        0.40        0.00      4.47 o 
   3   7   8      121.81      142.22      8.87 o 
   4   7   8       68.08       68.71      7.53 o 
   5   7   8       10.98        3.45      5.52 o 
   6   7   8       70.71       79.91      8.48 o 
   7   7   8      150.11      161.26     10.67 o 
   8   7   8        2.47        0.00      5.80 o 
 -13   8   8       11.15        9.12      6.11 o 
 -12   8   8       11.33        7.25      5.72 o 
 -11   8   8       34.63       29.27      5.68 o 
 -10   8   8      925.49      935.86     17.02 o 
  -9   8   8       45.02       44.78      5.75 o 
  -8   8   8      616.30      604.06     18.77 o 
  -7   8   8       54.18       55.05      5.42 o 
  -6   8   8      146.64      164.84      7.12 o 
  -5   8   8        3.14       13.25      5.69 o 
  -4   8   8      574.15      576.00     14.44 o 
  -3   8   8        0.52        1.08      6.36 o 
  -2   8   8       76.36       78.87      8.20 o 
  -1   8   8       34.86       56.03      7.75 o 
   0   8   8       64.63       78.14      7.33 o 
   1   8   8       50.57       56.12      6.59 o 
   2   8   8     1072.53     1068.29     21.33 o 
   3   8   8      273.59      265.52     11.56 o 
   4   8   8      143.60      135.71      9.98 o 
   5   8   8        1.24        5.01      5.65 o 
   6   8   8       23.80       27.44      6.99 o 
 -11   9   8        1.35        0.00      4.63 o 
 -10   9   8       65.01       59.01      6.50 o 
  -9   9   8        9.64        4.04      4.52 o 
  -8   9   8       60.32       73.67      6.25 o 
  -7   9   8      103.53      107.04      8.49 o 
  -6   9   8      439.68      453.78     13.97 o 
  -5   9   8       53.28       55.89      7.74 o 
  -4   9   8        0.76        3.21      5.50 o 
  -3   9   8      125.53      131.31      9.90 o 
  -2   9   8       38.90       30.40      7.58 o 
  -1   9   8      107.34      104.33      9.61 o 
   0   9   8      501.94      530.71     17.92 o 
   1   9   8      123.31      120.96     11.87 o 
   2   9   8        4.07        9.47      6.45 o 
   3   9   8      127.68      124.87     12.90 o 
   4   9   8       83.78       86.64      8.48 o 
   5   9   8       69.09       77.29      9.55 o 
  -9  10   8        0.65        0.00      4.90 o 
  -8  10   8        7.36        2.38      7.61 o 
  -7  10   8      492.72      512.29     20.32 o 
  -6  10   8      132.66      139.13     10.73 o 
  -5  10   8      614.21      642.27     19.59 o 
  -4  10   8       23.36       14.92      6.52 o 
  -3  10   8       26.34       20.04      8.80 o 
  -2  10   8      307.48      281.99     15.97 o 
  -1  10   8      440.83      498.29     17.76 o 
   0  10   8       87.49       97.56     10.26 o 
   1  10   8      387.28      438.11     19.61 o 
   2  10   8       83.02       95.69     15.23 o 
   3  10   8       89.81       89.76     10.55 o 
  -6  11   8      239.81      257.20     15.49 o 
  -5  11   8       80.34       97.99     10.72 o 
  -4  11   8       57.32       65.11     10.92 o 
  -3  11   8       65.38       56.91      9.38 o 
  -2  11   8      175.03      221.69     18.15 o 
  -1  11   8       12.18        3.65      7.38 o 
   0  11   8      352.28      342.92     16.44 o 
 -17   1   9       38.08       36.87      5.85 o 
 -16   1   9       42.27       33.92      5.38 o 
 -15   1   9      181.37      196.62      7.45 o 
 -14   1   9       11.01        8.39      3.90 o 
 -13   1   9      590.16      563.73     11.45 o 
 -12   1   9        5.39        8.64      3.49 o 
 -11   1   9      217.04      214.73      6.33 o 
 -10   1   9      275.76      268.87      8.07 o 
  -9   1   9      509.75      460.22      7.84 o 
  -8   1   9     1836.25     1820.22     16.58 o 
  -7   1   9     2069.42     2033.41     19.57 o 
  -6   1   9     4556.71     4737.62     33.58 o 
  -5   1   9     4307.89     4448.94     37.81 o 
  -4   1   9     1336.91     1437.35     13.99 o 
  -3   1   9     6686.74     6722.92     47.33 o 
  -2   1   9     1093.07     1038.71     10.17 o 
  -1   1   9      200.03      220.06      5.28 o 
   0   1   9      715.23      652.84      7.87 o 
   1   1   9     2046.67     2016.71     17.63 o 
   2   1   9       33.21       34.66      2.59 o 
   3   1   9     2653.56     2563.29     24.28 o 
   4   1   9      615.61      589.84     10.12 o 
   5   1   9       26.54       23.06      3.90 o 
   6   1   9      240.06      231.20      8.02 o 
   7   1   9       63.57       83.68     11.47 o 
   8   1   9        3.20        0.00      4.54 o 
   9   1   9      249.22      262.86     10.74 o 
  10   1   9       30.07       41.84      7.05 o 
 -16   2   9       94.74       79.16      6.49 o 
 -15   2   9      263.86      261.44      8.85 o 
 -14   2   9     1084.47     1116.57     16.37 o 
 -13   2   9      244.64      246.19      7.49 o 
 -12   2   9      139.54      136.91      6.05 o 
 -11   2   9       47.78       35.87      4.86 o 
 -10   2   9      859.96      901.79     14.01 o 
  -9   2   9      534.20      500.23      8.23 o 
  -8   2   9      100.98       93.54      3.81 o 
  -7   2   9        0.13        0.00      2.02 o 
  -6   2   9      992.30     1093.52     13.21 o 
  -5   2   9       26.34       14.96      2.59 o 
  -4   2   9    10468.66    10837.11     84.74 o 
  -3   2   9      195.63      212.68      4.97 o 
  -2   2   9      899.22     1177.58     13.40 o 
  -1   2   9      513.46      559.55      8.32 o 
   0   2   9      830.12      881.82     16.18 o 
   1   2   9        0.43        4.02      2.33 o 
   2   2   9     2065.96     1979.11     20.80 o 
   3   2   9      149.15      166.58      5.57 o 
   4   2   9      895.84      878.60     12.77 o 
   5   2   9     1009.79      970.49     14.18 o 
   6   2   9       63.20       58.51      5.04 o 
   7   2   9       91.39       85.70      8.45 o 
   8   2   9      423.42      452.70     12.96 o 
   9   2   9       40.65       35.35      7.28 o 
  10   2   9       48.09       37.56      8.61 o 
 -16   3   9      126.90      140.76      7.79 o 
 -15   3   9       20.58       21.83      5.54 o 
 -14   3   9        0.65        0.00      4.13 o 
 -13   3   9      449.67      449.67     10.24 o 
 -12   3   9     2067.29     2015.69     22.07 o 
 -11   3   9      422.24      378.94      8.57 o 
 -10   3   9      843.92      811.11     11.13 o 
  -9   3   9      268.96      270.21      6.35 o 
  -8   3   9      724.42      722.62      9.47 o 
  -7   3   9     1340.82     1414.84     13.65 o 
  -6   3   9     1631.98     1505.54     18.30 o 
  -5   3   9      281.90      331.00      5.72 o 
  -4   3   9       81.13       75.65      3.56 o 
  -3   3   9      536.19      427.40      7.71 o 
  -2   3   9      846.49      779.36     10.50 o 
  -1   3   9       41.88       43.39      3.57 o 
   0   3   9     2597.07     2617.86     25.52 o 
   1   3   9       42.38       50.62      3.47 o 
   2   3   9        4.72        1.44      2.50 o 
   3   3   9       20.25       14.73      4.04 o 
   4   3   9      374.27      365.04      9.45 o 
   5   3   9      313.86      307.89      8.31 o 
   6   3   9      473.63      494.79     10.75 o 
   7   3   9        2.23        0.00      3.71 o 
   8   3   9       76.13       84.27      7.35 o 
   9   3   9       40.26       21.49      9.81 o 
 -16   4   9       36.09       25.81      5.69 o 
 -15   4   9      106.64      102.48      6.90 o 
 -14   4   9       61.52       50.28      5.60 o 
 -13   4   9       58.73       82.03      5.81 o 
 -12   4   9      706.49      705.17     15.40 o 
 -11   4   9     3233.78     3148.90     29.46 o 
 -10   4   9      225.85      216.35      9.23 o 
  -9   4   9      160.42      169.68      5.32 o 
  -8   4   9       14.04        6.86      2.68 o 
  -7   4   9     4390.21     4456.81     33.25 o 
  -6   4   9      174.74      190.31      5.09 o 
  -5   4   9     1762.20     1535.81     18.24 o 
  -4   4   9       38.99       51.92      3.29 o 
  -3   4   9     1330.99     1379.28     14.56 o 
  -2   4   9        7.06        7.28      2.95 o 
  -1   4   9     5017.42     5183.54     54.20 o 
   0   4   9      410.96      413.32      9.47 o 
   1   4   9     4404.91     4281.31     43.06 o 
   2   4   9       41.33       35.41      4.59 o 
   3   4   9      242.50      246.45      8.49 o 
   4   4   9       11.05       12.07      4.34 o 
   5   4   9      247.59      241.23     10.32 o 
   6   4   9        4.83        4.76      5.16 o 
   7   4   9      494.32      510.42     15.16 o 
   8   4   9        1.81        4.39      5.91 o 
   9   4   9       47.25       53.17      8.32 o 
 -15   5   9      223.04      219.36      8.89 o 
 -14   5   9       54.35       45.48      6.62 o 
 -13   5   9      189.51      181.52     11.39 o 
 -12   5   9      353.40      382.46      9.66 o 
 -11   5   9       53.94       53.59      4.87 o 
 -10   5   9      541.72      501.18      9.84 o 
  -9   5   9      992.89      967.65     14.29 o 
  -8   5   9      255.76      269.43     10.17 o 
  -7   5   9      586.63      566.67     13.25 o 
  -6   5   9      410.28      392.76      8.05 o 
  -5   5   9      118.23      116.32      5.04 o 
  -4   5   9     2025.53     1926.73     19.38 o 
  -3   5   9     1291.70     1258.55     15.66 o 
  -2   5   9      178.66      186.18      6.97 o 
  -1   5   9     1211.48     1242.68     17.83 o 
   0   5   9     1198.51     1131.67     17.06 o 
   1   5   9        1.37        2.44      3.70 o 
   2   5   9       43.62       41.22      5.76 o 
   3   5   9      720.94      722.58     16.00 o 
   4   5   9      331.28      322.63     11.62 o 
   5   5   9       16.43        9.63      5.30 o 
   6   5   9      471.82      507.92     15.22 o 
   7   5   9      124.92      134.66      9.53 o 
   8   5   9      202.92      241.72     12.14 o 
 -15   6   9        1.80        8.67      5.79 o 
 -14   6   9      497.86      530.74     14.13 o 
 -13   6   9       53.91       57.77      7.10 o 
 -12   6   9      191.84      166.87      8.49 o 
 -11   6   9      482.28      451.85     12.82 o 
 -10   6   9     1099.82     1096.85     17.55 o 
  -9   6   9        6.64        2.25      4.19 o 
  -8   6   9      914.94      893.82     14.77 o 
  -7   6   9        9.24        7.30      3.61 o 
  -6   6   9       54.00       59.85      4.86 o 
  -5   6   9      198.89      212.83      6.95 o 
  -4   6   9     9172.94     8891.47     91.01 o 
  -3   6   9     1255.54     1246.20     20.37 o 
  -2   6   9     6755.27     6669.42     63.13 o 
  -1   6   9        5.99        0.00      3.67 o 
   0   6   9      372.65      377.21     10.20 o 
   1   6   9       99.22      103.63      7.23 o 
   2   6   9      891.45      904.36     20.92 o 
   3   6   9       34.63       29.24      5.74 o 
   4   6   9      328.69      342.41     12.78 o 
   5   6   9        3.83        7.08      5.32 o 
   6   6   9      126.15      115.98      9.10 o 
   7   6   9      128.76      120.65      9.81 o 
   8   6   9      369.31      425.74     22.50 o 
 -14   7   9        0.58        2.02      5.39 o 
 -13   7   9       41.56       39.38      6.55 o 
 -12   7   9       26.96       20.09      5.38 o 
 -11   7   9      759.87      734.04     15.19 o 
 -10   7   9      357.51      366.80     10.81 o 
  -9   7   9     1474.37     1427.98     20.60 o 
  -8   7   9      173.77      147.71      6.92 o 
  -7   7   9     1351.60     1310.37     18.53 o 
  -6   7   9       49.08       38.74      4.65 o 
  -5   7   9       35.61       32.13      5.65 o 
  -4   7   9     1186.47     1172.30     20.65 o 
  -3   7   9     1119.83     1155.37     20.63 o 
  -2   7   9      126.44      135.40      8.02 o 
  -1   7   9       25.30       24.86      5.45 o 
   0   7   9      658.05      626.55     15.24 o 
   1   7   9      291.10      268.22     10.74 o 
   2   7   9       13.55       14.69      5.38 o 
   3   7   9     2508.35     2440.45     35.36 o 
   4   7   9       34.95       45.24      6.89 o 
   5   7   9      127.46      126.91      9.47 o 
   6   7   9       24.51       19.18      6.78 o 
   7   7   9       46.46       50.91      7.87 o 
 -13   8   9      328.18      373.80     15.07 o 
 -12   8   9        0.29        0.00      5.04 o 
 -11   8   9      766.20      767.46     18.04 o 
 -10   8   9       42.85       46.53      5.94 o 
  -9   8   9        4.47        0.00      4.32 o 
  -8   8   9        0.19        0.00      3.09 o 
  -7   8   9      495.89      506.41     12.80 o 
  -6   8   9      641.59      584.75     15.78 o 
  -5   8   9      282.30      282.64     11.04 o 
  -4   8   9      205.39      198.42     10.12 o 
  -3   8   9      184.27      199.03     12.61 o 
  -2   8   9       10.68       12.77      6.03 o 
  -1   8   9     1557.68     1518.88     29.00 o 
   0   8   9       27.25       14.99      5.55 o 
   1   8   9      598.42      576.84     15.89 o 
   2   8   9        1.36       11.25      5.47 o 
   3   8   9       56.50       53.70      7.42 o 
   4   8   9       86.65       86.83      8.44 o 
   5   8   9      113.32      127.95      9.97 o 
   6   8   9       15.82       17.78      6.69 o 
 -11   9   9        1.02        0.00      5.06 o 
 -10   9   9      214.30      214.92      9.44 o 
  -9   9   9       23.58       23.40      5.22 o 
  -8   9   9      332.18      344.18     13.21 o 
  -7   9   9      174.46      160.69      9.55 o 
  -6   9   9      257.86      274.90     11.36 o 
  -5   9   9      319.39      310.62     15.64 o 
  -4   9   9      157.50      140.34     10.28 o 
  -3   9   9       27.95       25.15      7.96 o 
  -2   9   9      164.17      157.92     10.91 o 
  -1   9   9       42.25       43.37      8.04 o 
   0   9   9      943.43      945.25     23.92 o 
   1   9   9       38.63       35.90      7.93 o 
   2   9   9      167.89      164.77     10.39 o 
   3   9   9       19.17       12.44      6.38 o 
   4   9   9       41.29       49.46      9.89 o 
  -9  10   9        0.09        0.00      5.89 o 
  -8  10   9       12.76       13.73      7.82 o 
  -7  10   9       38.13       45.92      8.32 o 
  -6  10   9        5.29        7.92      6.98 o 
  -5  10   9      108.22      115.55     11.80 o 
  -4  10   9        3.99        8.60      6.76 o 
  -3  10   9       37.06       33.49      8.03 o 
  -2  10   9        9.41        5.84      6.87 o 
  -1  10   9       14.09       10.71      8.11 o 
   0  10   9       16.85       19.58      9.16 o 
   1  10   9        1.27       12.28      7.38 o 
   2  10   9        0.07        0.00      6.88 o 
  -6  11   9      227.82      265.94     14.66 o 
  -5  11   9      227.07      247.02     14.55 o 
  -4  11   9       33.19       34.53      8.78 o 
  -3  11   9      161.42      167.81     12.58 o 
  -2  11   9       86.08      100.94     12.07 o 
  -1  11   9       38.24       35.58      8.96 o 
 -17   0  10       53.40       45.76      8.09 o 
 -16   0  10       96.18      100.43      9.06 o 
 -15   0  10       65.70       73.88      7.93 o 
 -14   0  10      548.64      531.98     14.79 o 
 -13   0  10      328.85      292.69     11.09 o 
 -12   0  10      941.60      956.38     18.39 o 
 -11   0  10     2688.65     2714.09     34.68 o 
 -10   0  10     2225.47     2143.28     37.24 o 
  -9   0  10     1330.33     1146.36     18.01 o 
  -8   0  10     2873.18     2774.61     32.10 o 
  -7   0  10     3091.00     3202.55     34.91 o 
  -6   0  10     3318.26     3300.65     35.03 o 
  -5   0  10     2038.71     2092.11     23.84 o 
  -4   0  10    13560.14    14156.16    144.13 o 
  -3   0  10     7442.42     7551.94     79.80 o 
  -2   0  10     6860.07     6870.54     64.84 o 
  -1   0  10       70.85       76.60      4.00 o 
   0   0  10       60.26       49.71      3.75 o 
   1   0  10      868.93      914.47     13.95 o 
   2   0  10     4163.96     4278.63     44.68 o 
   3   0  10      792.70      776.67     16.73 o 
   4   0  10      571.08      591.83     19.21 o 
   5   0  10     1485.87     1423.22     29.65 o 
   6   0  10       40.97       34.54      7.41 o 
   7   0  10        2.63        0.00      6.15 o 
   8   0  10      295.25      290.54     15.28 o 
   9   0  10      102.93      122.15     14.89 o 
 -17   1  10        0.15        0.00      4.70 o 
 -16   1  10       52.91       60.31      6.08 o 
 -15   1  10       77.90       83.77      5.85 o 
 -14   1  10      917.11      910.99     13.68 o 
 -13   1  10     1079.12     1046.32     14.23 o 
 -12   1  10      166.08      173.24      6.20 o 
 -11   1  10        2.89        1.76      2.28 o 
 -10   1  10     2274.68     2021.38     19.22 o 
  -9   1  10     1559.58     1539.12     16.13 o 
  -8   1  10       37.11       24.43      2.93 o 
  -7   1  10     1202.09     1225.19     14.60 o 
  -6   1  10     1587.65     1547.07     14.87 o 
  -5   1  10      147.67      149.77      4.13 o 
  -4   1  10     4926.27     5106.29     37.41 o 
  -3   1  10     3677.62     3726.51     30.94 o 
  -2   1  10        0.47        0.00      1.64 o 
  -1   1  10     1781.28     1679.17     14.99 o 
   0   1  10      581.96      588.87      7.34 o 
   1   1  10       27.41       37.25      2.85 o 
   2   1  10     1529.17     1601.41     17.09 o 
   3   1  10     2030.89     1924.93     20.14 o 
   4   1  10      220.65      227.83      6.85 o 
   5   1  10      208.66      211.82      8.48 o 
   6   1  10      244.76      225.96     12.42 o 
   7   1  10        1.61        6.78      4.90 o 
   8   1  10      110.20      126.65      8.29 o 
   9   1  10      217.32      223.78     10.60 o 
 -17   2  10      260.39      268.81     12.90 o 
 -16   2  10      159.25      165.40      7.98 o 
 -15   2  10       77.95       75.65      6.07 o 
 -14   2  10       78.31       84.35      6.02 o 
 -13   2  10       78.10       79.09      5.13 o 
 -12   2  10      400.47      373.35     11.68 o 
 -11   2  10     3472.49     3383.37     28.72 o 
 -10   2  10       99.90       88.50      4.46 o 
  -9   2  10       47.57       49.96      3.62 o 
  -8   2  10     1129.74     1104.59     12.02 o 
  -7   2  10      892.31      766.69      9.17 o 
  -6   2  10     7408.45     7712.96     74.93 o 
  -5   2  10     5263.56     5291.12     39.20 o 
  -4   2  10      976.50      990.37     11.64 o 
  -3   2  10       50.47       62.38      3.85 o 
  -2   2  10      526.31      483.67      8.17 o 
  -1   2  10     2090.07     2130.97     21.21 o 
   0   2  10      984.73      961.38     11.42 o 
   1   2  10     2814.92     2838.31     25.63 o 
   2   2  10      604.82      592.58      9.67 o 
   3   2  10      650.53      636.26     10.69 o 
   4   2  10      236.14      237.62      7.20 o 
   5   2  10      330.18      332.30      8.71 o 
   6   2  10       61.76       65.50      5.26 o 
   7   2  10      701.86      702.83     16.18 o 
   8   2  10       12.83       12.60      6.38 o 
   9   2  10        7.74        5.06      8.05 o 
 -16   3  10      184.23      179.44      8.24 o 
 -15   3  10       19.92       18.31      4.88 o 
 -14   3  10       49.65       56.09      5.52 o 
 -13   3  10       47.95       54.13      5.36 o 
 -12   3  10     1834.98     1805.59     20.51 o 
 -11   3  10     1134.34     1149.20     14.09 o 
 -10   3  10       64.74       77.65      4.43 o 
  -9   3  10       20.69       28.58      3.23 o 
  -8   3  10      516.01      525.90      8.37 o 
  -7   3  10      200.00      173.84      4.99 o 
  -6   3  10      562.02      484.82     10.03 o 
  -5   3  10     2409.20     2217.12     22.58 o 
  -4   3  10        6.41        3.75      2.37 o 
  -3   3  10      926.23     1003.91     11.81 o 
  -2   3  10     1201.46     1269.76     14.80 o 
  -1   3  10      886.21      857.58     13.46 o 
   0   3  10     3118.52     3114.90     32.91 o 
   1   3  10     1193.82     1159.73     16.91 o 
   2   3  10      233.51      218.80      7.69 o 
   3   3  10      807.65      820.06     14.86 o 
   4   3  10      171.78      167.15     12.13 o 
   5   3  10      238.74      257.90     10.29 o 
   6   3  10      711.84      691.03     16.55 o 
   7   3  10        8.87       18.89      6.15 o 
   8   3  10      355.21      326.59     17.34 o 
   9   3  10        0.12        0.00      7.79 o 
 -16   4  10      171.89      188.45      8.64 o 
 -15   4  10      141.64      142.32      7.49 o 
 -14   4  10      274.66      266.29      8.78 o 
 -13   4  10      394.93      384.72      9.71 o 
 -12   4  10        2.90        7.63      4.13 o 
 -11   4  10       31.76       39.63      4.49 o 
 -10   4  10      197.34      192.81      6.72 o 
  -9   4  10       24.89       31.42      3.80 o 
  -8   4  10      175.84      199.15      6.33 o 
  -7   4  10        6.08       12.26      3.05 o 
  -6   4  10        6.09        6.01      2.83 o 
  -5   4  10       18.18       24.18      3.64 o 
  -4   4  10      290.27      285.53      6.67 o 
  -3   4  10      259.21      249.80      6.52 o 
  -2   4  10      196.84      191.72     10.78 o 
  -1   4  10       24.98       14.13      3.61 o 
   0   4  10      174.65      186.91      7.98 o 
   1   4  10      142.77      125.49      6.34 o 
   2   4  10       89.98       86.61      5.92 o 
   3   4  10       14.86       16.32      4.38 o 
   4   4  10      965.56      967.57     17.07 o 
   5   4  10       12.97       17.96      5.54 o 
   6   4  10       26.63       19.79      5.82 o 
   7   4  10      189.10      212.75     10.97 o 
   8   4  10      114.42      127.19     13.14 o 
 -15   5  10      237.52      257.21     10.97 o 
 -14   5  10       14.94       23.20      5.90 o 
 -13   5  10       82.25       78.85     10.76 o 
 -12   5  10      147.84      132.30      7.55 o 
 -11   5  10      462.57      500.53     12.11 o 
 -10   5  10       44.00       47.93      7.81 o 
  -9   5  10      765.60      776.72     13.84 o 
  -8   5  10      708.78      601.52     11.71 o 
  -7   5  10        1.34        3.16      3.00 o 
  -6   5  10     2938.81     2961.60     31.36 o 
  -5   5  10      622.41      599.71      9.82 o 
  -4   5  10      194.03      194.77      8.33 o 
  -3   5  10      356.98      377.16     10.75 o 
  -2   5  10     1408.72     1316.19     20.65 o 
  -1   5  10       14.29       14.06      3.97 o 
   0   5  10      219.97      224.83      8.20 o 
   1   5  10     1492.55     1480.99     21.08 o 
   2   5  10        5.20        4.91      4.05 o 
   3   5  10      469.26      461.53     13.22 o 
   4   5  10      622.34      589.50     15.44 o 
   5   5  10      103.83       89.99      8.12 o 
   6   5  10       12.13       12.62      5.89 o 
   7   5  10      127.96      141.23     10.68 o 
   8   5  10       24.61       28.82      7.29 o 
 -15   6  10       23.83       21.32      6.54 o 
 -14   6  10       38.09       29.36      6.20 o 
 -13   6  10       43.61       48.76      6.40 o 
 -12   6  10       44.44       35.86      5.96 o 
 -11   6  10        0.17        5.75      4.85 o 
 -10   6  10      232.95      244.96     10.03 o 
  -9   6  10      171.03      192.35      7.73 o 
  -8   6  10       48.22       59.02      6.46 o 
  -7   6  10      293.58      283.47      8.54 o 
  -6   6  10      114.83      125.81      5.93 o 
  -5   6  10     1977.78     1959.45     26.80 o 
  -4   6  10       94.58       91.69      6.07 o 
  -3   6  10        7.44        6.18      4.04 o 
  -2   6  10       42.40       40.54      5.18 o 
  -1   6  10        8.28        0.00      3.88 o 
   0   6  10      305.83      292.46      9.40 o 
   1   6  10        2.37        1.91      4.53 o 
   2   6  10      340.94      314.17     13.03 o 
   3   6  10      226.69      221.95     10.19 o 
   4   6  10       52.76       54.73      7.24 o 
   5   6  10      156.32      167.82     10.10 o 
   6   6  10       30.30       34.14      7.64 o 
   7   6  10       18.69       20.36      6.84 o 
 -14   7  10      338.62      336.76     13.32 o 
 -13   7  10       46.71       50.63      6.91 o 
 -12   7  10      140.62      143.14      8.43 o 
 -11   7  10        2.86        1.52      4.73 o 
 -10   7  10       49.80       50.92      5.79 o 
  -9   7  10      253.37      238.86     12.82 o 
  -8   7  10       74.87       74.99      5.77 o 
  -7   7  10      149.33      149.39      6.90 o 
  -6   7  10        0.94        1.22      4.53 o 
  -5   7  10      296.79      270.56     10.39 o 
  -4   7  10      327.04      323.60     11.29 o 
  -3   7  10     1456.62     1464.64     21.56 o 
  -2   7  10      478.56      461.36     11.74 o 
  -1   7  10      110.71       93.52      7.32 o 
   0   7  10      458.95      448.40     13.21 o 
   1   7  10      128.11      111.41      8.05 o 
   2   7  10       12.66       11.39      5.60 o 
   3   7  10      157.98      176.28     10.16 o 
   4   7  10        5.64        2.51      5.68 o 
   5   7  10        4.72        0.00      6.56 o 
   6   7  10       10.95        9.87      7.46 o 
 -13   8  10      373.24      398.48     12.87 o 
 -12   8  10        1.87        8.26      5.91 o 
 -11   8  10        0.24        4.90      5.13 o 
 -10   8  10      189.82      186.93      9.73 o 
  -9   8  10      154.94      155.50     13.45 o 
  -8   8  10      281.14      287.31     11.69 o 
  -7   8  10      114.41      100.16      7.96 o 
  -6   8  10       21.60       28.21      5.90 o 
  -5   8  10      129.42      109.88      7.89 o 
  -4   8  10      272.43      261.36     10.69 o 
  -3   8  10      289.23      267.65     12.79 o 
  -2   8  10      126.20      111.19      9.31 o 
  -1   8  10       74.30       85.80      8.90 o 
   0   8  10       11.72       21.56      5.80 o 
   1   8  10       34.33       37.04      6.97 o 
   2   8  10      659.07      729.41     18.38 o 
   3   8  10        9.88       11.99      5.94 o 
   4   8  10      260.87      267.31     12.61 o 
   5   8  10        8.48        7.15      6.63 o 
 -11   9  10      122.50      118.04      8.18 o 
 -10   9  10      257.15      259.24     11.14 o 
  -9   9  10        5.54        0.00      7.40 o 
  -8   9  10       29.07       18.28      6.50 o 
  -7   9  10       39.06       31.63      6.71 o 
  -6   9  10        1.13        0.00      5.60 o 
  -5   9  10       24.96       30.53      7.12 o 
  -4   9  10        1.01        4.15      5.71 o 
  -3   9  10       15.35       12.92      7.35 o 
  -2   9  10       85.32       78.29      9.15 o 
  -1   9  10      353.14      352.96     15.16 o 
   0   9  10      277.45      278.88     16.00 o 
   1   9  10       28.08       24.19      7.50 o 
   2   9  10      229.78      213.83     17.48 o 
   3   9  10       79.61       72.19      9.63 o 
  -9  10  10       12.07        7.21      6.33 o 
  -8  10  10       16.48        2.01      6.97 o 
  -7  10  10       94.12      107.28     12.24 o 
  -6  10  10      322.81      329.58     14.99 o 
  -5  10  10      247.98      276.79     16.41 o 
  -4  10  10      192.01      188.40     12.44 o 
  -3  10  10        5.28        8.38      7.10 o 
  -2  10  10        4.65        9.82      6.99 o 
  -1  10  10      347.83      347.26     24.00 o 
   0  10  10      115.00      115.59     13.02 o 
   1  10  10      217.16      203.72     13.53 o 
  -4  11  10      128.41      146.12     12.51 o 
 -17   1  11       91.73       89.78      6.95 o 
 -16   1  11        0.27        0.00      4.35 o 
 -15   1  11      116.01      126.38      6.45 o 
 -14   1  11      205.45      212.73      7.31 o 
 -13   1  11        0.18        0.00      3.47 o 
 -12   1  11      788.15      779.02     13.40 o 
 -11   1  11      183.45      184.37      6.04 o 
 -10   1  11      257.71      258.54      6.55 o 
  -9   1  11       24.28       25.46      3.07 o 
  -8   1  11     2338.39     2203.86     19.18 o 
  -7   1  11      995.22      981.54     10.73 o 
  -6   1  11     1084.17     1098.22     13.42 o 
  -5   1  11     5314.05     5372.34     39.77 o 
  -4   1  11     1108.49     1058.61     11.65 o 
  -3   1  11     1893.03     1847.03     19.42 o 
  -2   1  11     2013.84     1955.97     17.01 o 
  -1   1  11        0.04        0.00      1.81 o 
   0   1  11      689.56      645.56      8.50 o 
   1   1  11     1015.75      966.00     14.47 o 
   2   1  11      391.45      406.36      8.20 o 
   3   1  11      540.34      530.50      9.73 o 
   4   1  11      345.69      356.77     10.18 o 
   5   1  11       10.67        3.65      4.34 o 
   6   1  11       62.98       56.16      6.22 o 
   7   1  11      251.41      256.98     15.13 o 
   8   1  11        6.73        5.61      6.07 o 
 -17   2  11       56.16       54.13      6.40 o 
 -16   2  11       34.87       29.58      5.48 o 
 -15   2  11      170.60      170.58      8.45 o 
 -14   2  11       22.83       26.41      4.78 o 
 -13   2  11      940.01      911.71     15.03 o 
 -12   2  11      177.79      171.19      6.25 o 
 -11   2  11       32.40       37.18      4.27 o 
 -10   2  11       15.08       10.75      3.21 o 
  -9   2  11     1501.53     1371.96     14.41 o 
  -8   2  11      239.46      285.49      8.09 o 
  -7   2  11     1281.20     1262.57     15.47 o 
  -6   2  11      238.17      238.47      5.38 o 
  -5   2  11      227.61      240.06      8.22 o 
  -4   2  11       46.40       47.88      4.88 o 
  -3   2  11     1383.73     1415.63     14.79 o 
  -2   2  11        1.13        5.36      2.58 o 
  -1   2  11       22.67       22.67      3.52 o 
   0   2  11       68.44       60.10      4.48 o 
   1   2  11      199.94      185.83      6.94 o 
   2   2  11     2973.93     2901.14     32.14 o 
   3   2  11      402.13      424.62     10.78 o 
   4   2  11      319.75      341.92     13.15 o 
   5   2  11      236.76      235.28     13.14 o 
   6   2  11       28.91       27.43      6.95 o 
   7   2  11       10.34        5.25      6.28 o 
   8   2  11      157.70      172.47     12.03 o 
 -16   3  11        0.75        0.40      4.64 o 
 -15   3  11      404.21      403.48     10.70 o 
 -14   3  11       12.59        6.65      3.18 o 
 -13   3  11       93.38       97.36      8.87 o 
 -12   3  11      220.72      221.84      8.12 o 
 -11   3  11     1629.77     1515.93     16.72 o 
 -10   3  11      605.41      585.84     13.31 o 
  -9   3  11      764.40      797.05     11.32 o 
  -8   3  11      161.35      136.70      5.39 o 
  -7   3  11     1313.61     1307.04     15.51 o 
  -6   3  11      358.75      306.80      6.99 o 
  -5   3  11      488.64      400.69      7.66 o 
  -4   3  11     1702.00     1709.05     18.56 o 
  -3   3  11       41.16       41.99      3.98 o 
  -2   3  11        2.55        1.93      2.95 o 
  -1   3  11      891.52      900.27     14.35 o 
   0   3  11      770.08      764.98     13.66 o 
   1   3  11      472.61      468.52     10.81 o 
   2   3  11        0.59        2.41      3.98 o 
   3   3  11        6.61        7.87      4.16 o 
   4   3  11      312.96      323.52     13.40 o 
   5   3  11      110.74      119.23      7.25 o 
   6   3  11      382.58      388.44     13.19 o 
   7   3  11      143.17      148.79     14.13 o 
   8   3  11       83.39       81.48     11.47 o 
 -16   4  11      424.27      441.24     13.59 o 
 -15   4  11      153.79      163.66     10.74 o 
 -14   4  11      165.43      158.71      8.58 o 
 -13   4  11        9.15       17.60      5.12 o 
 -12   4  11     1206.54     1202.35     19.01 o 
 -11   4  11      341.59      346.74     10.33 o 
 -10   4  11      650.26      703.07     15.49 o 
  -9   4  11      147.52      173.47      6.55 o 
  -8   4  11       18.03       17.86      3.06 o 
  -7   4  11      360.67      348.94      7.84 o 
  -6   4  11     3491.75     3323.01     29.97 o 
  -5   4  11     3324.86     3238.35     28.98 o 
  -4   4  11     2941.43     2878.83     30.58 o 
  -3   4  11      341.82      333.27      9.05 o 
  -2   4  11      116.41      102.90      5.65 o 
  -1   4  11     1030.54     1002.78     15.91 o 
   0   4  11     3143.54     3115.64     34.29 o 
   1   4  11      414.13      454.42     12.22 o 
   2   4  11      267.73      281.62      9.11 o 
   3   4  11       29.13       16.54      5.15 o 
   4   4  11      114.65      108.25      7.01 o 
   5   4  11      449.17      436.14     13.67 o 
   6   4  11      231.47      238.18     11.29 o 
   7   4  11      522.75      523.87     16.15 o 
 -15   5  11        9.25       10.38      5.82 o 
 -14   5  11     1222.43     1293.77     21.65 o 
 -13   5  11      312.65      323.78     14.31 o 
 -12   5  11        9.87       16.83      5.05 o 
 -11   5  11       68.42       74.52      7.33 o 
 -10   5  11       94.89      103.99      6.45 o 
  -9   5  11      555.51      512.44     11.48 o 
  -8   5  11       25.20       32.29      4.52 o 
  -7   5  11      743.68      726.39     11.57 o 
  -6   5  11      380.07      369.44      8.20 o 
  -5   5  11     3446.54     3363.66     36.40 o 
  -4   5  11     4343.49     4362.64     48.63 o 
  -3   5  11        4.08        0.00      3.57 o 
  -2   5  11      181.85      189.29     10.51 o 
  -1   5  11      489.45      475.42     11.22 o 
   0   5  11      102.71      107.12      6.40 o 
   1   5  11      295.63      283.29     11.14 o 
   2   5  11        1.39        0.00      3.76 o 
   3   5  11      130.98      115.58      8.31 o 
   4   5  11       15.14        3.66      5.57 o 
   5   5  11      137.78      148.42      9.61 o 
   6   5  11      101.89       94.53      8.80 o 
   7   5  11       57.02       63.18      8.32 o 
 -15   6  11      521.65      549.52     17.83 o 
 -14   6  11      188.95      194.15     10.37 o 
 -13   6  11      599.15      639.39     21.47 o 
 -12   6  11      436.22      443.39     12.16 o 
 -11   6  11      219.75      228.37      9.65 o 
 -10   6  11      601.04      601.57     13.03 o 
  -9   6  11      209.36      211.87      7.95 o 
  -8   6  11      854.79      839.41     14.45 o 
  -7   6  11     2567.50     2473.77     27.45 o 
  -6   6  11      212.80      202.36     10.26 o 
  -5   6  11      149.80      146.86      7.18 o 
  -4   6  11      478.86      467.15     12.64 o 
  -3   6  11     2331.22     2232.39     30.69 o 
  -2   6  11      344.85      315.30     11.03 o 
  -1   6  11      327.97      314.48     10.71 o 
   0   6  11      333.11      320.89     10.59 o 
   1   6  11       21.52       24.63      5.54 o 
   2   6  11      122.34      133.78      8.73 o 
   3   6  11     1464.27     1507.30     26.30 o 
   4   6  11      236.70      230.60     11.05 o 
   5   6  11      182.77      183.04     10.65 o 
   6   6  11        6.50        0.00      5.95 o 
 -14   7  11      506.13      523.02     14.62 o 
 -13   7  11      301.98      305.51     11.23 o 
 -12   7  11        0.84        0.00      5.03 o 
 -11   7  11        9.74        0.00      4.47 o 
 -10   7  11      815.32      872.98     16.04 o 
  -9   7  11      217.73      207.79     12.12 o 
  -8   7  11      430.52      452.39     12.55 o 
  -7   7  11      756.48      811.76     17.72 o 
  -6   7  11      301.72      285.90     13.48 o 
  -5   7  11       54.64       52.36      6.53 o 
  -4   7  11     1408.54     1386.51     23.69 o 
  -3   7  11       77.19       76.18      7.54 o 
  -2   7  11      114.08      117.09      7.06 o 
  -1   7  11      134.17      132.81      8.34 o 
   0   7  11      107.77      105.12      9.22 o 
   1   7  11       20.38       17.06      5.70 o 
   2   7  11      407.07      423.35     14.33 o 
   3   7  11      336.54      306.36     16.84 o 
   4   7  11      511.45      496.67     15.89 o 
   5   7  11      161.18      171.83     11.06 o 
 -12   8  11      495.71      501.48     13.98 o 
 -11   8  11      717.94      698.25     15.41 o 
 -10   8  11      285.84      279.09     12.29 o 
  -9   8  11       33.12       42.96      7.09 o 
  -8   8  11       15.81       15.03      5.66 o 
  -7   8  11        0.30        0.00      4.86 o 
  -6   8  11      110.74      101.56      7.98 o 
  -5   8  11      225.10      183.17     10.63 o 
  -4   8  11        3.56        0.00      5.54 o 
  -3   8  11      233.24      217.98     11.98 o 
  -2   8  11       60.70       78.85      8.82 o 
  -1   8  11       47.39       55.79      9.75 o 
   0   8  11     1168.12     1195.24     23.28 o 
   1   8  11        9.37        9.08      5.90 o 
   2   8  11      134.39      134.29      9.91 o 
   3   8  11      124.52      133.63     11.07 o 
   4   8  11       13.76       12.72      6.40 o 
 -11   9  11      425.99      448.72     14.55 o 
 -10   9  11      159.29      171.50     12.74 o 
  -9   9  11       75.84       70.18      8.20 o 
  -8   9  11        7.51        7.81      5.73 o 
  -7   9  11      202.42      245.23     11.43 o 
  -6   9  11       32.35       37.66      9.35 o 
  -5   9  11      349.40      333.12     14.48 o 
  -4   9  11       10.15        0.00      6.26 o 
  -3   9  11      113.06      119.28     12.43 o 
  -2   9  11      124.74      124.15     21.02 o 
  -1   9  11       74.76       59.50      8.96 o 
   0   9  11      171.13      186.17     17.83 o 
   1   9  11      173.24      168.65     13.85 o 
   2   9  11      108.40      108.49      9.65 o 
  -9  10  11        1.82        0.00      7.29 o 
  -8  10  11        5.56        0.00      6.28 o 
  -7  10  11       21.75       18.34      7.56 o 
  -6  10  11       14.89       22.04      7.50 o 
  -5  10  11       40.43       44.25      8.68 o 
  -4  10  11       80.71       92.63     17.68 o 
  -3  10  11       10.15        6.53      7.10 o 
  -2  10  11        0.16        0.00      6.25 o 
  -1  10  11       15.71        9.24      7.48 o 
   0  10  11       12.48       11.52      7.52 o 
 -17   0  12       67.07       69.82      8.88 o 
 -16   0  12       10.18        0.00      6.46 o 
 -15   0  12      183.58      229.14     11.07 o 
 -14   0  12       43.17       28.86      6.15 o 
 -13   0  12     1148.06     1103.70     22.43 o 
 -12   0  12      248.96      237.02     13.03 o 
 -11   0  12      848.66      872.65     19.15 o 
 -10   0  12      104.31       99.65      6.59 o 
  -9   0  12     4241.39     4096.85     44.86 o 
  -8   0  12       94.18       69.27      5.28 o 
  -7   0  12    24647.15    24591.46    220.56 o 
  -6   0  12       14.72       20.50      3.59 o 
  -5   0  12      132.19      127.36      5.34 o 
  -4   0  12      202.69      231.43      6.83 o 
  -3   0  12     6659.85     6410.79     61.83 o 
  -2   0  12      298.83      330.63      7.97 o 
  -1   0  12     4044.34     4046.33     42.50 o 
   0   0  12      473.55      457.02      9.91 o 
   1   0  12      104.18       98.93      8.92 o 
   2   0  12      396.75      364.86     13.34 o 
   3   0  12     1207.39     1184.03     25.76 o 
   4   0  12       26.50       31.28      7.28 o 
   5   0  12      604.22      599.78     19.40 o 
   6   0  12       30.12       34.36     10.49 o 
   7   0  12       96.84      101.85     13.89 o 
   8   0  12       21.38       17.09     15.66 o 
 -17   1  12        8.00        5.23      4.90 o 
 -16   1  12        0.82        0.00      4.17 o 
 -15   1  12        7.88        2.87      3.98 o 
 -14   1  12     1259.26     1307.98     18.13 o 
 -13   1  12       53.30       47.73      4.25 o 
 -12   1  12        3.65        6.42      3.60 o 
 -11   1  12      206.26      186.77      7.81 o 
 -10   1  12      239.74      237.91      6.61 o 
  -9   1  12      339.99      354.26      7.14 o 
  -8   1  12     4326.19     4262.49     32.18 o 
  -7   1  12      306.66      324.54      6.68 o 
  -6   1  12     2058.94     1994.84     19.30 o 
  -5   1  12     1811.05     1733.07     17.59 o 
  -4   1  12     7417.00     7437.40     56.88 o 
  -3   1  12      288.62      300.31      6.44 o 
  -2   1  12     2129.78     2087.69     19.73 o 
  -1   1  12      789.99      794.03     12.35 o 
   0   1  12      270.68      284.29      9.58 o 
   1   1  12      514.26      493.07     10.43 o 
   2   1  12      243.78      250.35      8.25 o 
   3   1  12      373.12      368.06     12.76 o 
   4   1  12      493.62      474.69     19.58 o 
   5   1  12       85.28       98.97      8.77 o 
   6   1  12       22.65       11.26      6.61 o 
   7   1  12       56.25       63.24      8.77 o 
   8   1  12      171.83      184.26     14.52 o 
 -17   2  12        4.94        0.00      4.94 o 
 -16   2  12      265.92      252.91      9.15 o 
 -15   2  12       38.46       43.70      5.36 o 
 -14   2  12       32.59       25.87      4.88 o 
 -13   2  12        1.01        0.00      3.42 o 
 -12   2  12     2906.67     2858.12     26.09 o 
 -11   2  12      182.99      188.97      6.93 o 
 -10   2  12     2028.53     1954.44     20.20 o 
  -9   2  12      212.28      215.41      8.71 o 
  -8   2  12      151.94      149.30      6.97 o 
  -7   2  12      104.05      119.74      5.73 o 
  -6   2  12     3332.36     3341.55     29.63 o 
  -5   2  12     1738.50     1785.55     18.22 o 
  -4   2  12     2553.61     2363.89     25.93 o 
  -3   2  12      256.45      281.75      6.32 o 
  -2   2  12       18.65       14.97      3.47 o 
  -1   2  12       63.62       55.07      4.49 o 
   0   2  12     2251.39     2100.08     24.93 o 
   1   2  12        9.73       17.79      4.10 o 
   2   2  12     1036.76     1026.36     21.71 o 
   3   2  12        1.35        3.72      3.98 o 
   4   2  12       45.38       37.43      9.59 o 
   5   2  12        9.67        4.02      5.65 o 
   6   2  12      510.31      539.13     17.45 o 
   7   2  12      155.82      154.70     11.85 o 
 -16   3  12        6.04        4.34      5.42 o 
 -15   3  12      416.15      402.33     12.46 o 
 -14   3  12      128.81      136.93      8.04 o 
 -13   3  12      136.77      147.23      7.95 o 
 -12   3  12      140.28      146.49     11.64 o 
 -11   3  12     2612.30     2523.35     26.83 o 
 -10   3  12      309.96      275.08      8.85 o 
  -9   3  12       11.18       10.45      3.43 o 
  -8   3  12      834.61      849.18     14.61 o 
  -7   3  12      728.66      698.92     11.01 o 
  -6   3  12      160.98      149.59     10.39 o 
  -5   3  12     3732.29     3528.61     33.07 o 
  -4   3  12      431.85      479.26      9.17 o 
  -3   3  12      486.69      504.71     10.61 o 
  -2   3  12       36.60       32.50      5.35 o 
  -1   3  12       29.99       26.56      4.19 o 
   0   3  12      393.50      359.94      9.75 o 
   1   3  12     2395.48     2404.25     28.74 o 
   2   3  12       14.98       18.46      4.58 o 
   3   3  12       39.18       34.20      5.17 o 
   4   3  12       18.17       15.01      4.92 o 
   5   3  12      137.06      158.11     10.02 o 
   6   3  12      234.47      223.91     12.47 o 
   7   3  12      318.67      334.80     17.62 o 
 -16   4  12        2.00        0.00      5.42 o 
 -15   4  12      695.36      704.23     16.07 o 
 -14   4  12        2.49        0.00      5.51 o 
 -13   4  12     1086.90     1091.09     20.10 o 
 -12   4  12        2.79        0.35      4.57 o 
 -11   4  12       18.52       15.06      4.56 o 
 -10   4  12       93.12       94.01      5.49 o 
  -9   4  12        9.00       11.56      3.58 o 
  -8   4  12      129.93      119.89      5.51 o 
  -7   4  12       19.64       13.22      3.40 o 
  -6   4  12       86.06       97.68      4.86 o 
  -5   4  12      358.83      345.49      8.40 o 
  -4   4  12       86.99       87.96      5.62 o 
  -3   4  12      281.53      290.63      8.72 o 
  -2   4  12        0.05        0.00      3.31 o 
  -1   4  12        0.97        2.51      3.68 o 
   0   4  12       36.07       35.62      4.86 o 
   1   4  12      236.60      220.89      8.36 o 
   2   4  12       26.71       11.69      3.66 o 
   3   4  12      177.99      182.01     11.46 o 
   4   4  12      127.34      123.95      7.64 o 
   5   4  12       70.76       86.87      8.17 o 
   6   4  12        8.98        7.20      6.07 o 
   7   4  12       76.85       78.12     11.56 o 
 -15   5  12       85.96      107.37      8.56 o 
 -14   5  12      733.82      747.76     20.25 o 
 -13   5  12        8.33        0.00      5.07 o 
 -12   5  12      246.03      244.49     10.45 o 
 -11   5  12      210.48      243.14      9.62 o 
 -10   5  12      100.59      103.87      6.46 o 
  -9   5  12      372.70      369.59     12.09 o 
  -8   5  12      369.62      323.94      9.10 o 
  -7   5  12      507.75      467.39      9.48 o 
  -6   5  12     1078.06     1112.32     19.51 o 
  -5   5  12     2918.11     2822.19     32.41 o 
  -4   5  12      133.57      130.40      6.83 o 
  -3   5  12     1495.56     1433.78     20.56 o 
  -2   5  12      204.76      189.41     12.04 o 
  -1   5  12       16.58        5.07      3.91 o 
   0   5  12      131.00      124.54      7.04 o 
   1   5  12       91.67       84.79      7.25 o 
   2   5  12       58.85       58.34      6.11 o 
   3   5  12       39.74       34.90      6.26 o 
   4   5  12      670.51      685.88     20.02 o 
   5   5  12       12.53       18.38      6.38 o 
   6   5  12       19.98       19.88      6.96 o 
 -15   6  12       16.66       10.54      6.02 o 
 -14   6  12      107.35      110.92      8.50 o 
 -13   6  12       47.35       55.90      6.81 o 
 -12   6  12       26.96       28.11      6.04 o 
 -11   6  12       18.72       22.63      5.25 o 
 -10   6  12        1.63        0.00      4.14 o 
  -9   6  12       26.02       18.55      4.52 o 
  -8   6  12        3.82        1.17      3.77 o 
  -7   6  12        2.39        7.71      5.20 o 
  -6   6  12     1156.80     1071.72     22.43 o 
  -5   6  12        4.25        6.47      4.24 o 
  -4   6  12      239.51      213.50      9.18 o 
  -3   6  12      193.05      200.60     10.01 o 
  -2   6  12      313.10      302.03      9.89 o 
  -1   6  12        6.66        7.91      4.51 o 
   0   6  12       41.79       39.77      6.35 o 
   1   6  12      245.38      210.91     10.24 o 
   2   6  12       89.60       84.87      7.89 o 
   3   6  12       13.12       15.28      5.84 o 
   4   6  12        9.76       15.00      6.14 o 
   5   6  12       79.75       62.76      8.04 o 
 -14   7  12      262.68      323.61     12.18 o 
 -13   7  12       27.90       24.72      6.15 o 
 -12   7  12      185.90      162.12      8.67 o 
 -11   7  12       90.66       91.10      8.23 o 
 -10   7  12        9.58        4.85      5.42 o 
  -9   7  12      383.89      375.40     13.16 o 
  -8   7  12      836.16      833.13     18.53 o 
  -7   7  12       79.57       85.22      7.60 o 
  -6   7  12      391.03      376.86     15.58 o 
  -5   7  12        1.55        4.10      5.48 o 
  -4   7  12       23.83       21.88      8.83 o 
  -3   7  12       68.23       70.33      8.88 o 
  -2   7  12      587.07      569.65     14.90 o 
  -1   7  12       22.46        7.44      7.46 o 
   0   7  12        7.51        3.28      5.48 o 
   1   7  12        7.85       10.91      5.82 o 
   2   7  12      368.90      386.78     18.99 o 
   3   7  12       64.40       66.24      8.13 o 
   4   7  12       44.12       56.94      8.06 o 
 -12   8  12        2.50        1.03      5.31 o 
 -11   8  12        5.78        1.04      5.33 o 
 -10   8  12      126.57      113.72      9.30 o 
  -9   8  12      358.27      373.10     13.59 o 
  -8   8  12       24.10       29.35      6.37 o 
  -7   8  12      406.72      388.05     13.28 o 
  -6   8  12        0.91        0.00      5.58 o 
  -5   8  12       44.51       39.63      6.22 o 
  -4   8  12        8.70        9.79      6.30 o 
  -3   8  12      120.93      140.12     10.62 o 
  -2   8  12       12.37        9.45      6.25 o 
  -1   8  12      356.76      342.44     12.97 o 
   0   8  12        7.64        9.49      6.81 o 
   1   8  12        5.04        4.12      5.55 o 
   2   8  12       63.99       69.09      8.43 o 
   3   8  12      272.19      293.55     15.54 o 
 -11   9  12      227.32      257.12     13.11 o 
 -10   9  12       45.07       36.06      7.46 o 
  -9   9  12       43.96       31.09      7.23 o 
  -8   9  12      149.24      155.23     10.24 o 
  -7   9  12        7.07        5.54      5.90 o 
  -6   9  12       55.11       50.21      8.25 o 
  -5   9  12       25.72       25.87      7.17 o 
  -4   9  12      115.80      110.44     10.46 o 
  -3   9  12        0.04        0.86      6.47 o 
  -2   9  12        0.22        0.00      6.33 o 
  -1   9  12      162.74      150.74     11.67 o 
   0   9  12        3.15        7.55      7.27 o 
   1   9  12       98.90      112.95     11.26 o 
  -8  10  12       10.31        4.36      7.57 o 
  -7  10  12        3.48       12.45      7.36 o 
  -6  10  12      110.09      129.21     12.91 o 
  -5  10  12       59.04       38.89      9.22 o 
  -4  10  12      205.88      213.05     17.35 o 
  -3  10  12        2.54        4.20      7.07 o 
  -2  10  12       27.51       22.47      8.06 o 
  -1  10  12       53.46       56.41      9.77 o 
 -17   1  13      143.95      142.23      9.53 o 
 -16   1  13        2.17        0.31      4.18 o 
 -15   1  13      141.15      150.31      6.80 o 
 -14   1  13      181.79      186.48      6.97 o 
 -13   1  13       59.13       58.06      4.81 o 
 -12   1  13       20.60       12.17      3.40 o 
 -11   1  13      118.62      125.14      5.68 o 
 -10   1  13      777.71      792.54     11.75 o 
  -9   1  13        0.35        0.00      3.13 o 
  -8   1  13     3181.23     3098.43     34.89 o 
  -7   1  13     2447.83     2397.15     45.84 o 
  -6   1  13     4110.20     4009.95     34.25 o 
  -5   1  13     5031.04     4988.15     40.65 o 
  -4   1  13      206.33      190.40      6.05 o 
  -3   1  13      794.12      784.58     10.64 o 
  -2   1  13     1658.80     1616.68     18.55 o 
  -1   1  13       64.64       57.90      5.37 o 
   0   1  13      255.66      268.36      9.40 o 
   1   1  13      296.08      261.77      9.59 o 
   2   1  13      674.51      605.33     20.03 o 
   3   1  13        1.00        0.00      4.89 o 
   4   1  13      454.32      450.69     15.00 o 
   5   1  13        0.28        0.00      5.59 o 
   6   1  13       25.31       37.68      8.89 o 
   7   1  13       25.39       29.18     11.20 o 
 -17   2  13        2.61        0.00      5.60 o 
 -16   2  13       86.65       90.69      7.85 o 
 -15   2  13       41.30       47.35      6.53 o 
 -14   2  13       49.62       39.67      5.40 o 
 -13   2  13      748.80      747.42     14.29 o 
 -12   2  13      337.78      353.86      9.56 o 
 -11   2  13       93.82       99.23      7.31 o 
 -10   2  13       36.39       16.13      4.71 o 
  -9   2  13      575.89      586.64     11.25 o 
  -8   2  13      268.93      277.31      7.38 o 
  -7   2  13     1739.34     1712.78     22.70 o 
  -6   2  13     1183.90     1191.35     14.52 o 
  -5   2  13      298.50      265.03      6.72 o 
  -4   2  13       13.25        6.60      3.09 o 
  -3   2  13      904.77      910.37     14.95 o 
  -2   2  13      225.52      214.35      7.31 o 
  -1   2  13     1286.14     1236.42     17.67 o 
   0   2  13      131.42      145.49      6.56 o 
   1   2  13      108.78      101.14      6.10 o 
   2   2  13       77.07       90.69      7.83 o 
   3   2  13      553.27      506.55     15.41 o 
   4   2  13       52.00       40.66      7.13 o 
   5   2  13      206.02      227.23     12.14 o 
   6   2  13        2.51        0.18      6.36 o 
   7   2  13        1.48        0.00      6.69 o 
 -16   3  13       25.44       20.16      6.14 o 
 -15   3  13      188.04      201.71      9.60 o 
 -14   3  13      109.38      105.46      7.57 o 
 -13   3  13      288.44      281.03      9.95 o 
 -12   3  13        7.69        9.88      4.20 o 
 -11   3  13     1510.31     1442.27     18.82 o 
 -10   3  13      219.70      225.94      7.90 o 
  -9   3  13      787.62      793.96     12.75 o 
  -8   3  13       12.74        9.60      3.40 o 
  -7   3  13      122.80      117.82      6.28 o 
  -6   3  13      953.95      891.93     14.49 o 
  -5   3  13      736.13      717.63     11.79 o 
  -4   3  13        1.24        0.00      3.27 o 
  -3   3  13      301.86      285.65      8.68 o 
  -2   3  13        0.19        0.00      3.41 o 
  -1   3  13      559.35      552.85     13.11 o 
   0   3  13       24.08       34.83      4.89 o 
   1   3  13      959.53      982.37     16.72 o 
   2   3  13      185.35      186.78     12.21 o 
   3   3  13      108.53      120.35      7.21 o 
   4   3  13       78.41       79.71      7.57 o 
   5   3  13      170.99      180.22     11.33 o 
   6   3  13       18.68       29.19      9.06 o 
 -16   4  13      630.12      696.77     16.71 o 
 -15   4  13      111.32      109.36      8.24 o 
 -14   4  13      171.96      151.69      8.62 o 
 -13   4  13       26.01       18.04      5.26 o 
 -12   4  13     1163.50     1191.97     21.10 o 
 -11   4  13      223.45      236.71      9.40 o 
 -10   4  13      678.03      715.48     12.55 o 
  -9   4  13      406.30      368.27     10.65 o 
  -8   4  13      332.00      341.26      8.52 o 
  -7   4  13      163.22      157.60      7.48 o 
  -6   4  13     5517.76     5393.43     58.64 o 
  -5   4  13      123.81      134.39      6.70 o 
  -4   4  13     3338.50     3298.31     36.01 o 
  -3   4  13       52.09       47.86      5.38 o 
  -2   4  13      109.18      119.85      6.62 o 
  -1   4  13      260.13      244.22      8.57 o 
   0   4  13      850.59      852.32     15.69 o 
   1   4  13       18.73       12.80      4.39 o 
   2   4  13      626.55      605.21     13.79 o 
   3   4  13      102.57      109.82      8.08 o 
   4   4  13        4.93        1.21      5.19 o 
   5   4  13        1.41        0.00      5.56 o 
   6   4  13      389.16      430.25     19.91 o 
 -15   5  13      317.01      350.00     12.43 o 
 -14   5  13      326.97      349.56     11.86 o 
 -13   5  13      134.34      134.02      8.09 o 
 -12   5  13      264.58      290.87     15.54 o 
 -11   5  13      305.13      300.98     10.08 o 
 -10   5  13       21.00       11.98      4.43 o 
  -9   5  13      258.51      246.60      8.51 o 
  -8   5  13      696.35      653.40     11.67 o 
  -7   5  13        8.97       20.33      4.53 o 
  -6   5  13      403.15      356.26     10.71 o 
  -5   5  13     1637.67     1576.12     22.21 o 
  -4   5  13      148.91      134.75      7.11 o 
  -3   5  13      560.65      545.83     12.54 o 
  -2   5  13        8.12        7.66      4.52 o 
  -1   5  13       14.67       11.02      4.40 o 
   0   5  13      368.98      365.00     12.20 o 
   1   5  13      583.68      533.54     15.99 o 
   2   5  13      120.96      124.40      8.68 o 
   3   5  13        6.24        0.00      5.29 o 
   4   5  13      306.43      325.72     12.81 o 
   5   5  13        4.70        0.85      5.90 o 
 -14   6  13      119.81      149.83      9.17 o 
 -13   6  13      866.89      908.87     17.86 o 
 -12   6  13       10.71       17.60      5.31 o 
 -11   6  13       65.48       76.70      6.52 o 
 -10   6  13       45.66       20.49      9.44 o 
  -9   6  13      767.30      781.39     16.08 o 
  -8   6  13       71.85       74.87      7.40 o 
  -7   6  13     4321.14     4265.87     50.93 o 
  -6   6  13       87.89       66.32      6.77 o 
  -5   6  13       88.03       71.09      6.09 o 
  -4   6  13       82.15       93.20      6.64 o 
  -3   6  13     1710.67     1667.45     24.13 o 
  -2   6  13       54.21       38.66      5.24 o 
  -1   6  13     1532.27     1629.09     23.99 o 
   0   6  13        8.62        4.58      6.13 o 
   1   6  13       64.75       62.68      7.39 o 
   2   6  13       70.61       77.98      8.34 o 
   3   6  13      315.38      330.57     13.16 o 
   4   6  13       77.19       82.40      9.48 o 
 -13   7  13        4.54        7.88      5.50 o 
 -12   7  13      167.11      166.98      8.95 o 
 -11   7  13       37.10       35.57      5.82 o 
 -10   7  13      120.05      141.87      9.52 o 
  -9   7  13       71.74       87.09     10.95 o 
  -8   7  13     1272.91     1325.13     24.32 o 
  -7   7  13        9.54        3.66      5.26 o 
  -6   7  13      705.32      687.88     16.90 o 
  -5   7  13       21.62       15.98      5.46 o 
  -4   7  13      367.23      363.26     16.46 o 
  -3   7  13       50.12       48.07      6.03 o 
  -2   7  13      285.00      308.78     11.79 o 
  -1   7  13       11.94        4.26      5.31 o 
   0   7  13      693.07      713.72     18.03 o 
   1   7  13       13.63       16.45      6.04 o 
   2   7  13       52.65       54.15      7.64 o 
   3   7  13       31.27       35.01      7.44 o 
 -12   8  13      382.71      351.04     13.19 o 
 -11   8  13        6.64        2.26      6.17 o 
 -10   8  13      589.82      583.83     38.99 o 
  -9   8  13        4.96        6.64      5.64 o 
  -8   8  13       62.21       62.27      7.53 o 
  -7   8  13      130.73      137.49      9.36 o 
  -6   8  13      159.37      170.66     11.06 o 
  -5   8  13        0.43        1.99      4.41 o 
  -4   8  13      282.12      276.40     19.66 o 
  -3   8  13       11.61       11.44      6.45 o 
  -2   8  13        0.64        0.00      6.04 o 
  -1   8  13       94.08       90.59      8.49 o 
   0   8  13      337.11      338.83     13.36 o 
   1   8  13       19.11       10.58      6.10 o 
   2   8  13      221.17      230.58     12.29 o 
 -10   9  13        1.44        0.00      6.28 o 
  -9   9  13      180.51      172.31     11.01 o 
  -8   9  13       18.84        6.00      6.26 o 
  -7   9  13       45.40       45.36      8.44 o 
  -6   9  13       13.21        3.91      9.87 o 
  -5   9  13      313.16      314.94     14.97 o 
  -4   9  13        3.38        2.80      6.87 o 
  -3   9  13       67.92       77.22      9.82 o 
  -2   9  13       17.65       17.42      7.56 o 
  -1   9  13      129.78      118.60     11.17 o 
   0   9  13        1.19        8.22      7.57 o 
  -6  10  13       10.38        6.24      7.19 o 
  -5  10  13        0.13        0.00      7.26 o 
  -4  10  13       86.21       95.81     10.87 o 
 -17   0  14       36.97       31.06      7.23 o 
 -16   0  14       74.86       67.91      8.28 o 
 -15   0  14      511.77      529.61     15.55 o 
 -14   0  14      145.23      145.12      8.80 o 
 -13   0  14      723.12      673.53     23.95 o 
 -12   0  14      104.37       93.85      7.33 o 
 -11   0  14       59.82       73.67      7.50 o 
 -10   0  14      299.71      314.36     12.07 o 
  -9   0  14      902.42      803.95     21.60 o 
  -8   0  14     4587.67     4336.32     92.51 o 
  -7   0  14    12860.68    12865.06    157.87 o 
  -6   0  14     7684.40     7363.89     95.57 o 
  -5   0  14      347.32      279.80     12.10 o 
  -4   0  14      523.07      488.23     14.85 o 
  -3   0  14       51.16       40.84      6.18 o 
  -2   0  14      108.75       99.89      7.47 o 
  -1   0  14     3989.45     4031.94    108.16 o 
   0   0  14        2.17        0.00      9.82 o 
   1   0  14      123.05      109.90     18.01 o 
   2   0  14      424.95      453.11     31.62 o 
   3   0  14     1058.34     1053.78     48.71 o 
   4   0  14      362.15      366.54     30.29 o 
   5   0  14      631.74      655.21     39.40 o 
   6   0  14       10.05        0.00     12.59 o 
 -17   1  14        2.87        7.99      5.77 o 
 -16   1  14        4.51        0.70      4.66 o 
 -15   1  14      443.27      491.57     15.78 o 
 -14   1  14      797.83      803.18     14.71 o 
 -13   1  14      232.60      218.04      9.58 o 
 -12   1  14      184.89      184.17      7.29 o 
 -11   1  14      105.36       98.29      5.77 o 
 -10   1  14      496.33      489.54     10.09 o 
  -9   1  14      350.12      322.60      8.29 o 
  -8   1  14     1865.77     1909.64     21.84 o 
  -7   1  14     1498.48     1434.97     17.79 o 
  -6   1  14      995.67      958.50     13.85 o 
  -5   1  14      820.52      812.37     12.42 o 
  -4   1  14        6.52        0.00      3.39 o 
  -3   1  14      430.80      420.48     10.75 o 
  -2   1  14      404.65      424.00     10.83 o 
  -1   1  14       40.73       50.24      6.27 o 
   0   1  14     2109.82     2045.72     47.82 o 
   1   1  14        0.26        2.35      7.67 o 
   2   1  14        6.80        4.09      8.38 o 
   3   1  14      329.13      372.97     25.38 o 
   4   1  14      358.74      385.38     21.49 o 
   5   1  14       14.97       22.77     10.90 o 
   6   1  14      131.53      112.86     15.09 o 
 -17   2  14      207.28      219.44     13.07 o 
 -16   2  14      384.75      418.12     12.95 o 
 -15   2  14       36.00       34.94      6.12 o 
 -14   2  14      395.31      376.33     11.35 o 
 -13   2  14       69.42       72.38      5.84 o 
 -12   2  14     1372.74     1338.98     19.52 o 
 -11   2  14      223.73      219.99      8.93 o 
 -10   2  14      700.19      681.39     12.06 o 
  -9   2  14      962.93      928.15     13.70 o 
  -8   2  14      483.68      481.59     11.23 o 
  -7   2  14     1114.17     1132.21     16.27 o 
  -6   2  14     1356.25     1312.92     15.70 o 
  -5   2  14     1483.64     1393.46     17.43 o 
  -4   2  14     2554.61     2491.77     28.28 o 
  -3   2  14     1456.24     1517.93     20.25 o 
  -2   2  14      268.51      259.88      8.38 o 
  -1   2  14       15.45       17.33      4.87 o 
   0   2  14      674.30      657.56     13.07 o 
   1   2  14      173.97      185.35      7.65 o 
   2   2  14      647.62      658.97     17.48 o 
   3   2  14       16.56       20.06      6.44 o 
   4   2  14       50.95       75.43      8.54 o 
   5   2  14       50.52       45.09     11.76 o 
   6   2  14      201.43      211.66     18.50 o 
 -16   3  14      271.04      308.12     11.69 o 
 -15   3  14     1009.24      993.70     20.65 o 
 -14   3  14      205.85      216.85      9.81 o 
 -13   3  14       11.66       17.32      5.46 o 
 -12   3  14        7.86        7.39      4.21 o 
 -11   3  14      783.61      772.27     13.41 o 
 -10   3  14     1224.88     1183.94     16.47 o 
  -9   3  14       35.67       36.20      8.96 o 
  -8   3  14       41.80       41.88      4.03 o 
  -7   3  14      555.08      555.99     10.19 o 
  -6   3  14      298.68      293.26      8.89 o 
  -5   3  14     3631.13     3639.79     38.49 o 
  -4   3  14      283.39      298.01      8.96 o 
  -3   3  14      468.86      475.79     11.15 o 
  -2   3  14      429.11      379.96     12.91 o 
  -1   3  14        4.22        8.84      4.08 o 
   0   3  14       21.61       29.87      4.99 o 
   1   3  14      673.97      675.88     14.04 o 
   2   3  14        0.42        0.00      4.09 o 
   3   3  14      209.31      187.47     11.03 o 
   4   3  14        6.38       12.07      6.60 o 
   5   3  14        0.11        1.28      6.18 o 
 -16   4  14        1.15        7.16      5.95 o 
 -15   4  14      160.21      185.12      9.82 o 
 -14   4  14      291.23      283.35     15.91 o 
 -13   4  14      152.91      138.85      8.03 o 
 -12   4  14       41.76       42.84      5.75 o 
 -11   4  14       59.14       54.53      7.08 o 
 -10   4  14       43.75       41.16      4.76 o 
  -9   4  14       12.13       13.80      3.91 o 
  -8   4  14       60.81       64.00      4.95 o 
  -7   4  14      108.83      103.29      6.45 o 
  -6   4  14      340.10      350.64     14.40 o 
  -5   4  14       61.90       41.99      5.06 o 
  -4   4  14      436.58      403.28     12.38 o 
  -3   4  14      198.55      186.89      9.34 o 
  -2   4  14       65.47       63.35      5.65 o 
  -1   4  14       16.46       10.80      4.31 o 
   0   4  14      228.28      215.19      8.58 o 
   1   4  14       27.69       21.63      5.29 o 
   2   4  14        3.86        0.77      4.72 o 
   3   4  14      159.00      183.01      8.89 o 
   4   4  14        2.72        8.80      6.39 o 
   5   4  14       45.00       63.10     10.35 o 
 -15   5  14        1.90        3.81      5.57 o 
 -14   5  14      157.86      155.26      8.96 o 
 -13   5  14      317.73      317.95     11.03 o 
 -12   5  14        2.09        5.16      5.00 o 
 -11   5  14      327.79      329.39     11.20 o 
 -10   5  14      252.55      235.20     14.96 o 
  -9   5  14      255.60      236.73      8.52 o 
  -8   5  14     1967.05     1903.50     28.08 o 
  -7   5  14      519.32      467.13     12.00 o 
  -6   5  14      325.33      319.96     10.01 o 
  -5   5  14      184.20      179.61      8.06 o 
  -4   5  14      909.70      848.42     19.75 o 
  -3   5  14      145.49      140.96      8.51 o 
  -2   5  14      280.92      317.23     12.09 o 
  -1   5  14      182.36      193.69      8.53 o 
   0   5  14       42.55       47.97      5.79 o 
   1   5  14      426.91      441.37     13.82 o 
   2   5  14      145.65      146.96      9.36 o 
   3   5  14        0.01        6.67      5.75 o 
   4   5  14      100.10      107.42      9.23 o 
 -14   6  14        9.14        5.26      6.92 o 
 -13   6  14        0.34        4.32      5.34 o 
 -12   6  14      162.06      169.53      8.69 o 
 -11   6  14       16.48       16.72      4.68 o 
 -10   6  14       65.79       58.05      7.37 o 
  -9   6  14      192.12      187.50      9.94 o 
  -8   6  14      142.88      138.66      8.86 o 
  -7   6  14      157.43      152.47      9.63 o 
  -6   6  14      101.03       98.65      6.92 o 
  -5   6  14      175.98      162.27      8.09 o 
  -4   6  14       28.62       30.58      5.47 o 
  -3   6  14       29.93       33.92      5.42 o 
  -2   6  14      184.56      190.54      9.89 o 
  -1   6  14        2.31        8.57      4.81 o 
   0   6  14      259.80      261.93     11.40 o 
   1   6  14        7.41       10.48      5.83 o 
   2   6  14        0.86        1.44      5.62 o 
   3   6  14       11.63       10.72      6.38 o 
 -13   7  14       51.30       69.76      8.66 o 
 -12   7  14      189.74      187.54     13.00 o 
 -11   7  14      159.08      154.98     10.35 o 
 -10   7  14        3.27        0.00      5.45 o 
  -9   7  14        0.02        0.34      6.90 o 
  -8   7  14      130.96      150.99     10.46 o 
  -7   7  14        9.24       14.77      5.67 o 
  -6   7  14       17.55       15.90      5.64 o 
  -5   7  14       32.55       29.34      6.15 o 
  -4   7  14       83.08       75.71      8.32 o 
  -3   7  14       31.99       39.18      5.88 o 
  -2   7  14      604.63      613.91     16.58 o 
  -1   7  14      369.98      393.18     15.02 o 
   0   7  14      100.39      113.38      9.47 o 
   1   7  14       27.59       24.68      6.70 o 
   2   7  14       95.79      101.72      9.51 o 
 -12   8  14       90.67       90.12     10.00 o 
 -11   8  14       38.00       48.76      8.02 o 
 -10   8  14        0.11        0.00      5.84 o 
  -9   8  14       46.44       51.12      7.59 o 
  -8   8  14      231.49      232.21     11.51 o 
  -7   8  14      306.57      300.72     12.55 o 
  -6   8  14       45.99       38.00      6.76 o 
  -5   8  14        0.07        0.00      5.98 o 
  -4   8  14        0.22        0.00      5.85 o 
  -3   8  14      100.37      106.93     10.35 o 
  -2   8  14       29.33       22.98      7.40 o 
  -1   8  14      351.16      372.80     14.27 o 
   0   8  14       15.74       26.72      6.78 o 
   1   8  14        0.02        0.00      5.76 o 
  -9   9  14       46.38       50.51      8.06 o 
  -8   9  14       78.99       96.48      9.33 o 
  -7   9  14       14.51        3.68      6.91 o 
  -6   9  14       65.42       69.08     11.24 o 
  -5   9  14       91.35       90.55     10.43 o 
  -4   9  14        4.77        1.65      6.75 o 
  -3   9  14        7.54        2.40      6.71 o 
  -2   9  14       17.02       16.23      7.61 o 
  -1   9  14       66.70       59.69      9.65 o 
 -17   1  15      198.85      204.27     10.30 o 
 -16   1  15       84.26       93.02      7.15 o 
 -15   1  15        4.29       12.01      5.04 o 
 -14   1  15      847.97      875.79     18.98 o 
 -13   1  15      410.38      439.34     10.88 o 
 -12   1  15       58.27       61.59      5.42 o 
 -11   1  15      402.07      421.31     11.67 o 
 -10   1  15      191.87      189.68      7.98 o 
  -9   1  15      176.49      166.76      8.61 o 
  -8   1  15      271.25      252.81     16.99 o 
  -7   1  15     2112.09     2010.44     25.24 o 
  -6   1  15      136.76      147.89      7.31 o 
  -5   1  15      896.15      870.34     16.26 o 
  -4   1  15      823.56      823.91     18.22 o 
  -3   1  15       54.30       53.43      6.41 o 
  -2   1  15     1269.27     1260.72     23.05 o 
  -1   1  15      292.62      306.46     18.38 o 
   0   1  15      117.92      127.69     16.27 o 
   1   1  15       56.93       71.26     12.14 o 
   2   1  15       39.83       26.15      9.83 o 
   3   1  15       97.38       84.51     13.16 o 
   4   1  15       90.17       87.53     13.93 o 
   5   1  15      108.71      124.11     15.59 o 
 -16   2  15       40.09       56.00      7.02 o 
 -15   2  15      296.38      288.80     10.77 o 
 -14   2  15      518.69      524.26     18.12 o 
 -13   2  15      678.99      673.20     13.28 o 
 -12   2  15      433.32      426.50     15.16 o 
 -11   2  15       40.91       46.32      4.94 o 
 -10   2  15      196.10      184.17      9.30 o 
  -9   2  15       37.34       32.69      4.35 o 
  -8   2  15      317.91      325.67      8.25 o 
  -7   2  15       32.77       31.14      3.99 o 
  -6   2  15      541.00      545.26     10.65 o 
  -5   2  15      152.00      162.78      6.87 o 
  -4   2  15       42.84       49.06      5.55 o 
  -3   2  15      134.41      144.00      7.42 o 
  -2   2  15        7.67        4.74      4.35 o 
  -1   2  15      804.70      776.47     18.17 o 
   0   2  15      150.19      162.52      9.33 o 
   1   2  15      415.06      409.26     21.62 o 
   2   2  15      200.08      207.68     17.04 o 
   3   2  15       96.11      104.09     14.14 o 
   4   2  15      128.25      138.62     15.91 o 
   5   2  15      135.65      130.54     35.41 o 
 -16   3  15      292.61      332.28     12.03 o 
 -15   3  15      152.45      150.79     10.38 o 
 -14   3  15      142.42      149.57      8.60 o 
 -13   3  15       60.74       61.40      6.28 o 
 -12   3  15       44.32       53.14      5.77 o 
 -11   3  15      253.03      259.23      8.38 o 
 -10   3  15      312.71      314.98     10.34 o 
  -9   3  15      369.76      391.20      9.33 o 
  -8   3  15      510.67      548.49     10.65 o 
  -7   3  15      378.11      331.31     10.03 o 
  -6   3  15      681.57      668.23     14.94 o 
  -5   3  15      114.73      114.74      6.52 o 
  -4   3  15      296.84      285.52      9.04 o 
  -3   3  15        1.88       14.44      4.31 o 
  -2   3  15      139.61      145.84      7.08 o 
  -1   3  15       35.45       26.99      4.83 o 
   0   3  15      427.93      406.96     11.24 o 
   1   3  15      698.94      699.64     14.79 o 
   2   3  15      151.98      162.91     10.50 o 
   3   3  15      236.23      247.15     12.50 o 
   4   3  15        0.20        0.00      6.93 o 
   5   3  15        1.22       14.53     16.07 o 
 -16   4  15      683.63      715.01     17.14 o 
 -15   4  15      811.47      854.56     17.83 o 
 -14   4  15      352.51      378.14     12.81 o 
 -13   4  15        0.52        0.00      4.60 o 
 -12   4  15      115.67      132.70      7.64 o 
 -11   4  15      567.90      554.19     12.70 o 
 -10   4  15       74.12       89.88      5.62 o 
  -9   4  15     1793.60     1688.54     20.45 o 
  -8   4  15       39.51       55.36      5.80 o 
  -7   4  15      130.13      125.62      7.05 o 
  -6   4  15     1312.59     1288.23     22.00 o 
  -5   4  15      108.73      115.54      7.54 o 
  -4   4  15      843.35      826.66     15.47 o 
  -3   4  15      783.22      781.49     18.59 o 
  -2   4  15      223.89      215.22      8.49 o 
  -1   4  15       46.81       42.18      6.13 o 
   0   4  15      283.08      283.98     14.29 o 
   1   4  15     1055.51     1084.64     20.77 o 
   2   4  15      267.96      265.98     10.35 o 
   3   4  15       62.76      104.83     14.17 o 
   4   4  15      105.10      101.72     19.97 o 
 -15   5  15      194.69      209.14     11.21 o 
 -14   5  15        1.75        0.00      5.39 o 
 -13   5  15       74.91       70.87      6.97 o 
 -12   5  15      438.99      445.56     13.10 o 
 -11   5  15       29.00       19.70      6.37 o 
 -10   5  15      452.36      433.21     12.28 o 
  -9   5  15     1171.98     1211.67     22.79 o 
  -8   5  15       14.97       20.82      5.17 o 
  -7   5  15       37.61       41.63      5.53 o 
  -6   5  15      319.91      319.35     12.71 o 
  -5   5  15      439.24      424.91     11.70 o 
  -4   5  15      214.25      222.27      8.92 o 
  -3   5  15      901.15      955.62     17.43 o 
  -2   5  15      125.38      127.40      7.53 o 
  -1   5  15      530.62      531.51     13.43 o 
   0   5  15      439.27      433.81     12.62 o 
   1   5  15       26.27       24.42      5.21 o 
   2   5  15        3.55        6.94      5.71 o 
   3   5  15        5.53        3.54      5.63 o 
 -14   6  15      379.23      422.09     18.55 o 
 -13   6  15      338.69      324.25     11.41 o 
 -12   6  15      523.83      521.39     13.38 o 
 -11   6  15      299.64      274.40     12.11 o 
 -10   6  15       18.74       27.40      6.28 o 
  -9   6  15       58.26       68.94      7.48 o 
  -8   6  15      728.80      731.39     17.58 o 
  -7   6  15     1354.59     1392.82     24.68 o 
  -6   6  15      213.41      205.54      9.10 o 
  -5   6  15       10.23        7.03      4.69 o 
  -4   6  15       43.72       47.17      5.96 o 
  -3   6  15       23.54       23.27      5.23 o 
  -2   6  15     1166.22     1172.17     20.45 o 
  -1   6  15      310.83      332.19     12.59 o 
   0   6  15      322.77      352.15     16.14 o 
   1   6  15       23.80       21.97      6.21 o 
   2   6  15       11.61        5.83      6.40 o 
 -13   7  15      248.08      244.63     12.72 o 
 -12   7  15      185.81      212.56     14.37 o 
 -11   7  15       39.29       35.71      7.23 o 
 -10   7  15      119.31      123.14      9.45 o 
  -9   7  15      612.25      608.19     16.96 o 
  -8   7  15      278.09      254.13     11.55 o 
  -7   7  15      662.20      666.12     17.38 o 
  -6   7  15      722.59      729.99     18.04 o 
  -5   7  15       13.24       15.45      5.78 o 
  -4   7  15      119.05      117.40      9.72 o 
  -3   7  15      118.11      128.04      9.27 o 
  -2   7  15       91.23       79.52      8.10 o 
  -1   7  15      191.48      208.69     11.13 o 
   0   7  15      179.34      172.05     10.86 o 
   1   7  15       34.10       33.27      7.35 o 
 -11   8  15      139.39      134.38     10.47 o 
 -10   8  15      191.22      181.62     11.26 o 
  -9   8  15      176.94      171.70     10.83 o 
  -8   8  15      203.84      187.04     10.89 o 
  -7   8  15      187.25      193.02     10.78 o 
  -6   8  15       14.87       11.24      7.88 o 
  -5   8  15      195.26      226.83     13.04 o 
  -4   8  15      137.43      159.14     13.79 o 
  -3   8  15       65.61       56.97      9.09 o 
  -2   8  15        1.91        0.00      6.48 o 
  -1   8  15       40.86       33.76      7.14 o 
   0   8  15        1.18        0.00      6.29 o 
  -8   9  15       61.93       70.85      8.86 o 
  -7   9  15        2.67        0.00      6.38 o 
  -6   9  15      250.26      268.60     17.83 o 
  -5   9  15      118.60      111.67     11.03 o 
  -4   9  15      205.09      207.75     13.60 o 
  -3   9  15       21.82       11.09      7.59 o 
 -16   0  16       55.71       46.76     10.47 o 
 -15   0  16       48.76       48.49      9.99 o 
 -14   0  16     1104.80     1144.86     29.89 o 
 -13   0  16      310.63      290.83     15.45 o 
 -12   0  16      889.02      914.90     25.59 o 
 -11   0  16      355.26      379.44     16.09 o 
 -10   0  16     1032.90      954.99     29.88 o 
  -9   0  16      795.81      778.26     21.50 o 
  -8   0  16     4930.33     4668.74     71.27 o 
  -7   0  16      858.92      832.06     27.18 o 
  -6   0  16     2760.22     2689.15     43.82 o 
  -5   0  16       16.04       14.40      6.37 o 
  -4   0  16      358.91      320.96     25.02 o 
  -3   0  16      138.44      121.46     17.91 o 
  -2   0  16      336.30      418.32     30.08 o 
  -1   0  16      220.94      204.86     22.21 o 
   0   0  16     1553.99     1614.13     62.32 o 
   1   0  16       56.75       58.22     17.29 o 
   2   0  16      139.34      137.63     22.31 o 
   3   0  16       28.63       19.54     13.92 o 
   4   0  16      299.61      300.33     30.19 o 
 -16   1  16        8.76        9.61      6.20 o 
 -15   1  16      643.07      653.28     22.30 o 
 -14   1  16      124.31      142.77      8.85 o 
 -13   1  16      938.54      909.23     18.86 o 
 -12   1  16      557.02      537.06     13.93 o 
 -11   1  16      716.29      716.98     18.26 o 
 -10   1  16      752.00      740.21     15.14 o 
  -9   1  16        0.59        4.27      4.57 o 
  -8   1  16      103.84       89.81      6.87 o 
  -7   1  16     1397.49     1371.86     20.20 o 
  -6   1  16      311.87      273.52      9.15 o 
  -5   1  16        3.00        0.00      4.83 o 
  -4   1  16      160.48      166.32      9.22 o 
  -3   1  16       27.18       20.25      5.61 o 
  -2   1  16        5.40       10.48      8.16 o 
  -1   1  16     1285.97     1273.35     62.57 o 
   0   1  16      816.58      740.49     28.73 o 
   1   1  16       62.65       61.89     11.84 o 
   2   1  16      397.32      427.61     22.93 o 
   3   1  16      109.97      116.79     15.16 o 
   4   1  16       11.23        0.10     10.59 o 
 -16   2  16       45.47       42.34      6.91 o 
 -15   2  16      831.84      842.35     17.18 o 
 -14   2  16        3.60        0.00      4.21 o 
 -13   2  16       89.80       92.80      6.44 o 
 -12   2  16      276.46      262.60      9.01 o 
 -11   2  16     1203.63     1221.14     17.26 o 
 -10   2  16       74.79       86.36      6.74 o 
  -9   2  16     1638.28     1500.26     76.92 o 
  -8   2  16     1484.07     1404.66     20.81 o 
  -7   2  16      137.35      146.42      8.10 o 
  -6   2  16      105.51      101.63      9.05 o 
  -5   2  16      447.64      449.12     14.55 o 
  -4   2  16      106.28       95.98      8.17 o 
  -3   2  16     1280.54     1216.08     23.55 o 
  -2   2  16        5.54        0.00      4.90 o 
  -1   2  16       19.22       31.66      9.44 o 
   0   2  16        3.53        7.88      8.51 o 
   1   2  16      436.93      426.11     29.47 o 
   2   2  16       72.77       58.15     20.98 o 
   3   2  16      287.56      306.19     24.97 o 
   4   2  16        1.66        1.27      9.76 o 
 -16   3  16      601.74      652.33     16.07 o 
 -15   3  16       92.95      101.63      8.16 o 
 -14   3  16     1070.58     1058.97     19.25 o 
 -13   3  16      152.13      146.34      8.14 o 
 -12   3  16        6.54        2.37      3.95 o 
 -11   3  16        1.31        0.00      3.26 o 
 -10   3  16     1314.66     1272.36     31.29 o 
  -9   3  16      173.00      180.58      6.92 o 
  -8   3  16      571.05      588.58     13.10 o 
  -7   3  16       17.93       15.57      5.41 o 
  -6   3  16      115.81      119.39      7.61 o 
  -5   3  16      836.04      799.48     17.37 o 
  -4   3  16      338.90      326.10     10.99 o 
  -3   3  16       80.24       75.71      5.85 o 
  -2   3  16      393.66      403.16     20.41 o 
  -1   3  16      133.92      139.24     11.34 o 
   0   3  16      156.76      137.63     10.74 o 
   1   3  16       24.68       17.71      9.50 o 
   2   3  16      265.34      283.42     19.54 o 
   3   3  16       28.22       26.01     10.68 o 
   4   3  16       50.16       61.60     19.39 o 
 -15   4  16       12.72       19.89      6.40 o 
 -14   4  16       33.67       28.56      6.19 o 
 -13   4  16        5.18        0.00      4.78 o 
 -12   4  16      187.90      204.80      8.83 o 
 -11   4  16       55.41       50.99      6.31 o 
 -10   4  16       52.97       38.61      5.85 o 
  -9   4  16       50.95       74.94      6.37 o 
  -8   4  16      604.19      618.97     24.52 o 
  -7   4  16        0.53        0.75      3.08 o 
  -6   4  16       33.06       20.36      4.70 o 
  -5   4  16       60.48       63.57      6.24 o 
  -4   4  16      176.47      176.49      8.24 o 
  -3   4  16       28.82       39.69      5.38 o 
  -2   4  16      183.73      202.37     12.66 o 
  -1   4  16       29.90       27.31      5.42 o 
   0   4  16      150.31      145.18      8.24 o 
   1   4  16        9.58       21.32      5.67 o 
   2   4  16        0.90        0.60      6.02 o 
   3   4  16       84.34       71.65     13.45 o 
 -15   5  16       29.10       23.60      6.68 o 
 -14   5  16       93.63       90.57      8.00 o 
 -13   5  16      161.42      173.23     10.56 o 
 -12   5  16        8.22        1.75      5.63 o 
 -11   5  16      404.21      413.55     14.00 o 
 -10   5  16      134.23      137.27      9.09 o 
  -9   5  16       32.84       37.15      8.00 o 
  -8   5  16      596.77      574.68     16.02 o 
  -7   5  16     1162.28     1096.96     19.18 o 
  -6   5  16        6.66        7.87      4.61 o 
  -5   5  16      147.61      146.35      7.82 o 
  -4   5  16      185.79      199.78      8.80 o 
  -3   5  16       96.17       88.28      6.93 o 
  -2   5  16      242.62      260.82      9.96 o 
  -1   5  16      201.94      227.72      9.75 o 
   0   5  16        0.12        0.00      4.84 o 
   1   5  16        0.77        3.00      5.34 o 
   2   5  16      102.33       89.67      8.85 o 
 -14   6  16        1.23        0.00      5.62 o 
 -13   6  16       19.43       22.20      7.20 o 
 -12   6  16        2.05        7.24      6.28 o 
 -11   6  16       43.10       39.99      7.15 o 
 -10   6  16       58.23       65.32      7.76 o 
  -9   6  16        6.52        6.96      5.60 o 
  -8   6  16       37.03       29.43      6.46 o 
  -7   6  16        0.04        2.36      6.49 o 
  -6   6  16       51.06       51.72      6.41 o 
  -5   6  16       83.34       73.69      9.41 o 
  -4   6  16       35.10       34.83      5.74 o 
  -3   6  16      135.06      119.26      7.95 o 
  -2   6  16       72.62       82.86      7.35 o 
  -1   6  16       97.23       89.59      8.31 o 
   0   6  16       16.96       22.95      6.27 o 
   1   6  16        7.60        5.01      5.88 o 
 -12   7  16        1.05        1.32      6.62 o 
 -11   7  16      429.03      449.59     15.75 o 
 -10   7  16       29.80       16.34      6.61 o 
  -9   7  16        2.08        0.00      5.27 o 
  -8   7  16       73.94       75.09      8.14 o 
  -7   7  16       81.68       98.71     10.30 o 
  -6   7  16        9.70        4.73      5.45 o 
  -5   7  16       97.92       86.99      8.34 o 
  -4   7  16       63.20       58.90      7.70 o 
  -3   7  16      159.56      148.80      9.89 o 
  -2   7  16       10.53       11.82      6.14 o 
  -1   7  16      198.65      219.96     11.63 o 
   0   7  16        0.26        2.86      5.91 o 
 -10   8  16       44.00       32.37      7.58 o 
  -9   8  16       39.38       37.69      7.45 o 
  -8   8  16      300.83      292.63     13.11 o 
  -7   8  16       81.18       66.16      8.27 o 
  -6   8  16       98.60      105.57     10.38 o 
  -5   8  16        7.16        2.27      6.59 o 
  -4   8  16        3.99        3.41      7.52 o 
  -3   8  16        0.12        1.62      6.86 o 
  -2   8  16      151.75      151.11     12.35 o 
 -16   1  17       89.31       99.27      8.81 o 
 -15   1  17        8.68       15.16      6.03 o 
 -14   1  17      141.05      152.45     12.72 o 
 -13   1  17      544.24      557.88     14.78 o 
 -12   1  17       25.44       16.30      6.17 o 
 -11   1  17      408.19      397.20     12.08 o 
 -10   1  17      562.77      550.90     13.58 o 
  -9   1  17       39.21       49.60     12.39 o 
  -8   1  17     1117.96     1042.23     21.13 o 
  -7   1  17     1283.86     1231.33     19.17 o 
  -6   1  17       12.86        4.35      5.46 o 
  -5   1  17      390.31      371.40     13.23 o 
  -4   1  17      354.02      380.34     13.42 o 
  -3   1  17       81.14       91.90     12.44 o 
  -2   1  17       21.89       45.20     10.62 o 
  -1   1  17      503.33      554.60     25.28 o 
   0   1  17        1.06       25.74     10.78 o 
   1   1  17        3.92        6.56     14.74 o 
   2   1  17       22.60       20.49     10.38 o 
   3   1  17       49.11       55.37     18.78 o 
 -16   2  17      123.90      126.22     10.77 o 
 -15   2  17       83.69       90.51      9.65 o 
 -14   2  17      488.60      486.08     14.16 o 
 -13   2  17       70.68       89.14      8.33 o 
 -12   2  17      554.68      580.91     14.42 o 
 -11   2  17       71.81       98.35      7.44 o 
 -10   2  17      490.51      416.69     38.99 o 
  -9   2  17       12.64        4.98      4.69 o 
  -8   2  17      383.86      403.81     12.98 o 
  -7   2  17       98.85       90.18      8.30 o 
  -6   2  17        3.83       13.98      5.72 o 
  -5   2  17      148.78      118.29      8.60 o 
  -4   2  17       72.62       82.96      8.37 o 
  -3   2  17       80.76       64.01      8.49 o 
  -2   2  17      140.81      144.95     23.23 o 
  -1   2  17       42.99       49.47     11.08 o 
   0   2  17      443.89      432.77     50.04 o 
   1   2  17      105.85       93.87     14.06 o 
   2   2  17        1.70        0.00      8.65 o 
   3   2  17       25.53       23.72     34.33 o 
 -15   3  17       20.90       28.73      6.48 o 
 -14   3  17      452.87      453.01     15.77 o 
 -13   3  17       31.30       19.98      5.90 o 
 -12   3  17       22.17       17.85      5.58 o 
 -11   3  17        9.06       13.37      5.71 o 
 -10   3  17      307.93      303.51     11.16 o 
  -9   3  17        6.60        5.92      5.48 o 
  -8   3  17       12.02       16.09      6.48 o 
  -7   3  17        0.18        0.47      5.19 o 
  -6   3  17      209.34      223.13     11.18 o 
  -5   3  17      139.50      155.43      9.68 o 
  -4   3  17      217.07      218.13     10.99 o 
  -3   3  17        5.84        0.43      5.36 o 
  -2   3  17      675.54      669.79     18.40 o 
  -1   3  17      155.97      128.58     11.44 o 
   0   3  17      121.77      112.28     14.22 o 
   1   3  17       15.65        1.51      8.54 o 
   2   3  17      121.21      109.24     14.80 o 
 -15   4  17     1742.67     1826.51     29.21 o 
 -14   4  17       61.46       80.72      8.14 o 
 -13   4  17       77.87       68.45      6.81 o 
 -12   4  17       13.44        9.97      5.91 o 
 -11   4  17      193.91      196.44      9.27 o 
 -10   4  17       15.97       11.55      3.59 o 
  -9   4  17     1521.05     1428.72     43.97 o 
  -8   4  17       12.88        5.11      4.50 o 
  -7   4  17       24.04       22.95      5.51 o 
  -6   4  17       69.01       49.21      5.68 o 
  -5   4  17      231.35      247.80      9.34 o 
  -4   4  17        2.71        0.00      4.08 o 
  -3   4  17     1372.67     1410.61     35.03 o 
  -2   4  17       94.17      104.18      9.04 o 
  -1   4  17        6.48        1.87      6.15 o 
   0   4  17        1.58        0.00      5.79 o 
   1   4  17      193.57      184.30     17.12 o 
   2   4  17        0.43       10.75     11.20 o 
 -14   5  17      397.44      406.15     12.98 o 
 -13   5  17       45.69       41.08      6.46 o 
 -12   5  17       13.41        1.24      5.91 o 
 -11   5  17      128.54      144.44     13.75 o 
 -10   5  17      104.81      129.90      9.21 o 
  -9   5  17      164.75      159.26      9.56 o 
  -8   5  17      101.14      106.68      7.57 o 
  -7   5  17      558.93      579.92     14.04 o 
  -6   5  17       57.89       46.69      6.81 o 
  -5   5  17      139.25      146.25      8.00 o 
  -4   5  17      323.32      294.30     10.61 o 
  -3   5  17       65.83       75.98      6.89 o 
  -2   5  17      523.54      509.57     14.98 o 
  -1   5  17      101.39      106.69      8.77 o 
   0   5  17        7.34        0.00      4.77 o 
   1   5  17      122.81      127.01     10.70 o 
 -13   6  17       34.64       48.54      8.97 o 
 -12   6  17     1251.39     1325.40     26.60 o 
 -11   6  17       19.60       15.39      6.67 o 
 -10   6  17      382.54      399.91     14.17 o 
  -9   6  17        0.02        0.00      5.34 o 
  -8   6  17      538.22      543.24     15.94 o 
  -7   6  17        2.70        6.34      5.57 o 
  -6   6  17     1575.47     1598.24     25.00 o 
  -5   6  17       13.51       14.84      5.61 o 
  -4   6  17      102.25      103.37      7.96 o 
  -3   6  17       18.79       17.30      5.70 o 
  -2   6  17      530.04      534.24     14.53 o 
  -1   6  17        7.05        1.17      5.65 o 
   0   6  17      250.48      273.95     12.66 o 
 -11   7  17      364.02      382.44     15.12 o 
 -10   7  17      197.00      190.40     14.11 o 
  -9   7  17       59.23       68.09      8.59 o 
  -8   7  17       51.96       53.32     10.19 o 
  -7   7  17      873.42      938.93     21.27 o 
  -6   7  17        0.62        0.02      5.56 o 
  -5   7  17      429.05      424.14     14.70 o 
  -4   7  17       47.73       54.57      7.63 o 
  -3   7  17        0.10        0.00      5.60 o 
  -2   7  17       24.58       28.43      7.24 o 
  -9   8  17      634.47      658.82     18.72 o 
  -8   8  17       44.33       45.75      8.01 o 
  -7   8  17      101.81      115.33      9.78 o 
  -6   8  17       42.33       28.95      7.96 o 
  -5   8  17       53.68       57.07      9.19 o 
  -4   8  17       27.12       28.29      9.67 o 
 -16   0  18      352.83      394.27     19.82 o 
 -15   0  18       23.41       13.03      8.93 o 
 -14   0  18      161.13      177.21     13.79 o 
 -13   0  18      113.33      114.30     11.79 o 
 -12   0  18     1029.70     1054.97     27.95 o 
 -11   0  18       99.79       91.85     10.28 o 
 -10   0  18      842.35      874.14     52.14 o 
  -9   0  18       67.14       76.76      9.48 o 
  -8   0  18     2109.32     1889.68     45.13 o 
  -7   0  18       67.42       96.96     15.45 o 
  -6   0  18     1439.42     1433.42     57.00 o 
  -5   0  18      110.48      133.64     19.65 o 
  -4   0  18     1155.51     1082.33     49.42 o 
  -3   0  18       21.38       15.45     13.20 o 
  -2   0  18      127.46      146.12     21.49 o 
  -1   0  18      384.49      373.91     32.23 o 
   0   0  18      401.38      420.26     33.87 o 
   1   0  18       78.90       99.87     21.69 o 
   2   0  18       16.96       13.41     14.33 o 
 -16   1  18        1.76        5.78      7.48 o 
 -15   1  18        7.46       12.46      6.03 o 
 -14   1  18      257.62      259.97     11.97 o 
 -13   1  18      261.29      256.91     10.87 o 
 -12   1  18       23.30       20.06      6.26 o 
 -11   1  18     1606.95     1597.46     32.19 o 
 -10   1  18       87.49       90.78      7.05 o 
  -9   1  18       12.77       13.22      4.86 o 
  -8   1  18      406.71      397.62     16.84 o 
  -7   1  18      268.42      262.71     11.84 o 
  -6   1  18       19.27        6.20      5.75 o 
  -5   1  18      142.63      139.13     15.35 o 
  -4   1  18       74.00       72.44     12.05 o 
  -3   1  18      230.92      199.52     16.88 o 
  -2   1  18      144.19      128.20     15.26 o 
  -1   1  18      588.97      625.41     27.64 o 
   0   1  18       53.83       91.16     14.17 o 
   1   1  18       68.54       95.49     20.47 o 
   2   1  18        0.08       12.88     10.18 o 
 -15   2  18     1070.21     1097.73     22.05 o 
 -14   2  18      303.44      325.04     12.36 o 
 -13   2  18      380.70      391.80     13.97 o 
 -12   2  18        0.08        2.53      5.23 o 
 -11   2  18       74.61       81.76      7.16 o 
 -10   2  18      111.91      107.56      7.94 o 
  -9   2  18      576.30      568.34     26.66 o 
  -8   2  18       15.57       19.11      8.12 o 
  -7   2  18        9.48        7.53      5.76 o 
  -6   2  18       42.92       44.02     10.35 o 
  -5   2  18      635.63      626.32     17.70 o 
  -4   2  18      534.52      543.09     25.37 o 
  -3   2  18     1286.90     1298.02     39.47 o 
  -2   2  18       46.75       45.25     11.21 o 
  -1   2  18      401.60      399.17     23.59 o 
   0   2  18       22.63        0.00     15.86 o 
   1   2  18       20.65       15.58     10.37 o 
   2   2  18       11.14       33.88     12.04 o 
 -15   3  18      177.89      188.95     11.94 o 
 -14   3  18      772.21      795.98     25.22 o 
 -13   3  18      204.56      192.85      9.76 o 
 -12   3  18       39.81       33.76      6.07 o 
 -11   3  18       57.41       36.11      6.22 o 
 -10   3  18      233.31      238.73     12.27 o 
  -9   3  18       70.21       92.09      9.11 o 
  -8   3  18      369.74      362.60     15.01 o 
  -7   3  18       45.12       54.84      7.69 o 
  -6   3  18       81.37       90.06     12.76 o 
  -5   3  18       47.89       49.88      7.44 o 
  -4   3  18      524.31      515.49     16.49 o 
  -3   3  18      148.27      149.91     10.24 o 
  -2   3  18      380.65      373.92     21.66 o 
  -1   3  18        2.64        0.00      8.41 o 
   0   3  18        5.36        9.46      9.99 o 
   1   3  18        4.00        0.00      8.97 o 
 -14   4  18        0.10        0.00      5.56 o 
 -13   4  18       78.09       79.52      8.08 o 
 -12   4  18      115.99      131.52     16.21 o 
 -11   4  18      119.47      136.21     14.18 o 
 -10   4  18        0.20        2.61      6.39 o 
  -9   4  18       11.64       16.46      8.15 o 
  -8   4  18       76.31       76.36      8.75 o 
  -7   4  18       72.19       67.37      8.22 o 
  -6   4  18       17.32       21.19      6.91 o 
  -5   4  18       21.47       27.65      6.81 o 
  -4   4  18      108.60       89.82      8.85 o 
  -3   4  18       20.63       20.75      6.88 o 
  -2   4  18      146.80      145.40     10.91 o 
  -1   4  18       11.07       22.06      8.50 o 
   0   4  18      130.51      136.15     16.20 o 
   1   4  18        0.37        0.00      9.08 o 
 -14   5  18       14.64       13.72      6.71 o 
 -13   5  18      137.46      132.55     10.53 o 
 -12   5  18      170.53      210.88     11.63 o 
 -11   5  18      249.71      230.12     11.46 o 
 -10   5  18      696.20      699.72     17.98 o 
  -9   5  18       60.91       53.44      7.39 o 
  -8   5  18      119.27      134.11      8.30 o 
  -7   5  18      434.28      451.13     16.24 o 
  -6   5  18      128.50      138.06     10.08 o 
  -5   5  18      167.31      175.38      9.84 o 
  -4   5  18      161.57      185.38     17.59 o 
  -3   5  18       33.32       46.44      7.88 o 
  -2   5  18        9.34       16.79      7.03 o 
  -1   5  18      347.23      366.21     15.54 o 
   0   5  18        0.49        2.53     10.24 o 
 -12   6  18       37.76       21.86      7.09 o 
 -11   6  18        0.24        5.20      6.21 o 
 -10   6  18      109.53       95.34      9.09 o 
  -9   6  18       33.02       26.91      6.82 o 
  -8   6  18        1.78        7.46      5.83 o 
  -7   6  18        3.88        3.95      5.89 o 
  -6   6  18        5.24        0.00      4.88 o 
  -5   6  18        3.26        5.08      5.00 o 
  -4   6  18        0.07        2.77      5.00 o 
  -3   6  18       61.71       47.00      7.27 o 
  -2   6  18       24.83       20.83      6.75 o 
 -10   7  18      150.97      170.54     11.20 o 
  -9   7  18       45.90       42.41      7.76 o 
  -8   7  18        4.97        3.98      5.90 o 
  -7   7  18      354.51      372.77     14.21 o 
  -6   7  18       11.87       14.10      6.48 o 
  -5   7  18      123.11      127.26      9.90 o 
  -4   7  18       19.10       13.69      7.31 o 
 -15   1  19       22.51       10.41      7.20 o 
 -14   1  19       58.26       65.89      7.64 o 
 -13   1  19      310.22      317.94     12.00 o 
 -12   1  19       80.79       81.69      8.21 o 
 -11   1  19      488.90      510.31     13.99 o 
 -10   1  19      114.37      120.00      9.69 o 
  -9   1  19       94.99       87.58      8.74 o 
  -8   1  19        4.45        0.00      5.50 o 
  -7   1  19      126.38      129.32      9.39 o 
  -6   1  19      167.12      140.63     14.54 o 
  -5   1  19        8.01        9.16      9.22 o 
  -4   1  19      250.69      275.95     20.16 o 
  -3   1  19       85.75       92.20     13.93 o 
  -2   1  19       10.67        9.22     11.26 o 
  -1   1  19      443.58      486.56     26.81 o 
   0   1  19       51.40       55.75     22.97 o 
   1   1  19        3.15        0.00     11.41 o 
 -15   2  19      213.33      207.16     14.83 o 
 -14   2  19       44.76       45.62      7.33 o 
 -13   2  19        0.31        3.07      5.53 o 
 -12   2  19      217.60      232.03     13.03 o 
 -11   2  19        5.97        1.35      4.12 o 
 -10   2  19      117.68      132.31     12.71 o 
  -9   2  19      210.41      201.14     13.17 o 
  -8   2  19      202.50      190.10     11.29 o 
  -7   2  19      105.72      120.73      9.40 o 
  -6   2  19        2.33        1.58      6.65 o 
  -5   2  19      121.47      123.24     12.78 o 
  -4   2  19       85.45      103.72     14.04 o 
  -3   2  19        1.54        0.00      8.64 o 
  -2   2  19      150.13      129.09     15.65 o 
  -1   2  19        1.02        1.69      9.21 o 
   0   2  19       45.14       56.40     13.14 o 
 -14   3  19      104.12      109.75      9.98 o 
 -13   3  19      144.26      145.08      9.32 o 
 -12   3  19       22.29       15.49      5.98 o 
 -11   3  19      101.72      124.56     17.59 o 
 -10   3  19      185.60      211.96     12.10 o 
  -9   3  19       43.93       47.05      8.16 o 
  -8   3  19      121.54      125.69     10.10 o 
  -7   3  19        9.56        3.77      8.01 o 
  -6   3  19       29.99       36.95      7.25 o 
  -5   3  19      140.07      133.04     10.14 o 
  -4   3  19      255.52      262.26     12.58 o 
  -3   3  19      474.91      499.73     25.46 o 
  -2   3  19      243.98      243.03     19.24 o 
  -1   3  19        5.04        0.00      9.20 o 
   0   3  19        8.50        8.48     10.55 o 
 -14   4  19      530.21      539.55     20.13 o 
 -13   4  19      135.13      147.69     14.69 o 
 -12   4  19       27.95       15.93     10.68 o 
 -11   4  19       17.74       16.38      7.30 o 
 -10   4  19      268.90      297.85     14.32 o 
  -9   4  19      821.02      804.66     21.55 o 
  -8   4  19      125.54      123.86     12.17 o 
  -7   4  19       15.15       21.33      6.65 o 
  -6   4  19        8.05        6.73      6.10 o 
  -5   4  19       66.88       70.54      8.67 o 
  -4   4  19      278.02      275.52     13.36 o 
  -3   4  19      452.09      453.41     16.70 o 
  -2   4  19      292.46      333.73     28.23 o 
  -1   4  19        0.33        0.00      8.70 o 
 -13   5  19        9.05       10.12     11.23 o 
 -12   5  19      259.17      270.79     17.82 o 
 -11   5  19       29.27       37.75     10.08 o 
 -10   5  19        4.04        6.08      7.82 o 
  -9   5  19       90.46      110.59     10.38 o 
  -8   5  19      391.02      395.62     15.75 o 
  -7   5  19       11.32       11.80      6.70 o 
  -6   5  19      124.23      145.90     11.20 o 
  -5   5  19      165.02      177.74     11.53 o 
  -4   5  19       36.04       38.53      8.00 o 
  -3   5  19      136.36      152.89     14.43 o 
  -2   5  19      137.14      114.84     10.79 o 
 -11   6  19      437.14      496.23     16.43 o 
 -10   6  19      163.73      190.95     11.34 o 
  -9   6  19        6.89       16.04      6.40 o 
  -8   6  19       60.33       66.44      8.33 o 
  -7   6  19      312.90      300.54     20.49 o 
  -6   6  19      385.97      430.31     14.90 o 
  -5   6  19      320.36      325.06     15.41 o 
  -4   6  19      111.91      104.34     10.54 o 
  -3   6  19        0.01        0.00      6.72 o 
 -15   0  20      320.05      333.51     19.02 o 
 -14   0  20        2.28        0.00      7.19 o 
 -13   0  20      238.74      300.78     17.02 o 
 -12   0  20      606.52      607.15     28.77 o 
 -11   0  20      969.14      949.58     37.56 o 
 -10   0  20      724.23      714.58     22.98 o 
  -9   0  20        1.11        6.58      6.40 o 
  -8   0  20        1.42       15.66     12.48 o 
  -7   0  20     1018.50     1018.06     49.94 o 
  -6   0  20        0.65        0.00     11.15 o 
  -5   0  20      895.77      913.08     47.69 o 
  -4   0  20      116.83      110.51     21.18 o 
  -3   0  20        8.81       13.92     14.74 o 
  -2   0  20      105.82      122.90     23.43 o 
  -1   0  20      218.01      181.53     25.79 o 
 -15   1  20      134.85      141.34     10.04 o 
 -14   1  20        7.67        0.00      5.81 o 
 -13   1  20        3.54        0.00      5.34 o 
 -12   1  20      321.13      329.60     15.28 o 
 -11   1  20      480.16      467.59     13.39 o 
 -10   1  20        1.61        7.85      6.50 o 
  -9   1  20      285.52      327.97     14.23 o 
  -8   1  20      565.93      550.53     26.66 o 
  -7   1  20      139.49      149.44     22.10 o 
  -6   1  20      395.14      419.83     29.27 o 
  -5   1  20        1.27        0.00      8.31 o 
  -4   1  20      292.86      306.02     26.61 o 
  -3   1  20       89.35       96.61     20.87 o 
  -2   1  20       54.04       46.47     15.66 o 
  -1   1  20       16.09       10.45     10.33 o 
 -14   2  20      539.95      542.94     16.02 o 
 -13   2  20       57.26       60.31      7.50 o 
 -12   2  20       86.37       83.82      8.63 o 
 -11   2  20        1.57        0.00      6.19 o 
 -10   2  20      236.46      229.79     14.78 o 
  -9   2  20      366.98      371.52     15.00 o 
  -8   2  20      450.66      480.99     16.65 o 
  -7   2  20      256.49      244.13     12.63 o 
  -6   2  20       56.09       56.77     13.86 o 
  -5   2  20       41.81       47.48     11.79 o 
  -4   2  20      577.55      525.01     32.03 o 
  -3   2  20       17.91        5.26      9.77 o 
  -2   2  20      272.26      336.96     22.82 o 
  -1   2  20        3.79        0.00      9.90 o 
 -14   3  20      106.17      102.70      9.96 o 
 -13   3  20      271.77      277.65     14.70 o 
 -12   3  20       31.48       28.70      8.09 o 
 -11   3  20       80.45      110.12     16.21 o 
 -10   3  20       22.78       12.67      7.00 o 
  -9   3  20      141.58      163.09     16.03 o 
  -8   3  20       13.18       20.64      7.25 o 
  -7   3  20      117.44      119.21     10.20 o 
  -6   3  20        2.45        0.00      6.13 o 
  -5   3  20      123.87      119.67     14.22 o 
  -4   3  20       25.97       33.52     11.13 o 
  -3   3  20      444.48      435.84     69.94 o 
  -2   3  20       40.33       21.81     10.72 o 
 -13   4  20       25.26        6.57      9.00 o 
 -12   4  20        7.87        5.22     10.20 o 
 -11   4  20       91.24       91.49     10.21 o 
 -10   4  20       33.48       38.62      8.29 o 
  -9   4  20        6.25        0.00      6.31 o 
  -8   4  20        0.42        0.00      5.76 o 
  -7   4  20       19.70       25.55      7.63 o 
  -6   4  20        0.27        0.00      6.16 o 
  -5   4  20       61.41       73.13      9.23 o 
  -4   4  20       56.58       45.54      8.40 o 
  -3   4  20       12.28        9.18     10.13 o 
  -2   4  20        0.40        0.00      9.44 o 
 -12   5  20       76.45       72.92     13.88 o 
 -11   5  20       16.93       17.38      9.17 o 
 -10   5  20      208.35      212.99     15.88 o 
  -9   5  20      147.41      145.18     11.60 o 
  -8   5  20       12.75       26.11      7.42 o 
  -7   5  20       66.01       85.28      9.88 o 
  -6   5  20      146.27      134.66     11.25 o 
  -5   5  20        6.53        0.00      6.46 o 
  -4   5  20      147.15      168.38     11.94 o 
  -9   6  20       41.68       43.11     10.33 o 
  -8   6  20        0.28        4.42      8.38 o 
  -7   6  20       17.68       21.05      9.16 o 
 -14   1  21       12.83       19.43      6.72 o 
 -13   1  21      148.64      166.48     10.03 o 
 -12   1  21      332.42      353.57     13.79 o 
 -11   1  21       66.08       65.51      9.26 o 
 -10   1  21      388.59      390.23     15.74 o 
  -9   1  21       66.63       65.39     13.60 o 
  -8   1  21       15.82       17.48      9.93 o 
  -7   1  21       37.47       17.22     18.57 o 
  -6   1  21      254.79      253.22     20.04 o 
  -5   1  21       14.10       19.13     11.97 o 
  -4   1  21       64.83       53.59     17.14 o 
  -3   1  21      121.94      104.81     15.80 o 
  -2   1  21       24.17       30.58     15.25 o 
 -13   2  21       17.58       18.31      7.35 o 
 -12   2  21       65.84       63.28      9.31 o 
 -11   2  21      349.76      416.59     16.64 o 
 -10   2  21       12.92       12.31      7.80 o 
  -9   2  21        3.13        0.00      6.50 o 
  -8   2  21       98.50       78.16     10.43 o 
  -7   2  21      134.87      135.23     33.87 o 
  -6   2  21       61.24       72.36     13.72 o 
  -5   2  21      230.68      246.03     33.97 o 
  -4   2  21        0.79        0.00     11.10 o 
  -3   2  21        5.03        0.00      8.96 o 
 -13   3  21      178.91      192.12     13.82 o 
 -12   3  21       30.99       28.05      8.17 o 
 -11   3  21       74.71       59.32     10.49 o 
 -10   3  21        8.20        6.70      7.33 o 
  -9   3  21      386.23      402.25     16.31 o 
  -8   3  21       23.13       11.63      7.16 o 
  -7   3  21      285.55      320.35     14.54 o 
  -6   3  21       42.01       52.47     10.03 o 
  -5   3  21       13.59       10.28     10.38 o 
  -4   3  21        6.52        5.37     10.31 o 
  -3   3  21       76.94       66.75     14.16 o 
 -11   4  21       14.68        0.37     12.04 o 
 -10   4  21       99.35      108.80     10.83 o 
  -9   4  21       14.85       10.83      7.33 o 
  -8   4  21      395.29      437.40     16.97 o 
  -7   4  21        0.00        5.54      6.82 o 
  -6   4  21       69.85       82.18      9.73 o 
  -5   4  21        5.69        5.32      8.09 o 
  -9   5  21       64.06       84.16     11.98 o 
  -8   5  21       22.29       23.00      7.98 o 
  -7   5  21       29.79       31.43      8.22 o 
 -13   0  22      136.63      149.16     24.33 o 
 -12   0  22       27.25       28.92      9.58 o 
 -11   0  22     1180.97     1055.62     53.42 o 
 -10   0  22       49.30       51.57     17.70 o 
  -9   0  22      493.40      535.59     38.78 o 
  -8   0  22        3.96       11.87     13.71 o 
  -7   0  22       88.98       48.50     17.29 o 
  -6   0  22      193.02      159.53     24.76 o 
  -5   0  22      867.58      903.25     50.55 o 
  -4   0  22       44.30       37.96     17.50 o 
 -12   1  22      153.59      157.67     14.03 o 
 -11   1  22      118.96      151.68     11.72 o 
 -10   1  22      897.43      944.82     28.58 o 
  -9   1  22       22.22       10.34      9.80 o 
  -8   1  22      149.03      151.37     19.65 o 
  -7   1  22      328.86      322.51     29.93 o 
  -6   1  22       46.84       45.15     14.84 o 
  -5   1  22       51.22       59.75     13.47 o 
  -4   1  22      111.59      131.03     17.36 o 
 -12   2  22      224.83      253.99     14.65 o 
 -11   2  22        0.13        0.00      6.49 o 
 -10   2  22      116.42       97.99     12.29 o 
  -9   2  22      119.50      117.77     12.70 o 
  -8   2  22      373.36      350.61     42.31 o 
  -7   2  22       77.73       65.84     13.40 o 
  -6   2  22      109.29      109.04     16.27 o 
  -5   2  22        0.81        0.00      9.77 o 
 -11   3  22        5.93        3.03      8.16 o 
 -10   3  22       13.91        9.60      7.54 o 
  -9   3  22       83.68       81.76      9.92 o 
  -8   3  22      128.50      104.29     10.62 o 
  -7   3  22       89.46       97.72     14.95 o 
  -6   3  22       31.25       32.75     21.23 o 
  -9   1  23      133.87      126.53     16.68 o 
  -8   1  23        6.04        0.06     11.72 o 
                                                 
